# Supplementary material for: Non-diffusive slow heat dissipation induces high local temperature in living cells
Source: Nat Commun. 2026 May 28;17:4215. doi: 10.1038/s41467-026-71878-y (PMC13219429; doi:10.1038/s41467-026-71878-y)
Supplement: Supplementary file 12 — Source data file [file 41467_2026_71878_MOESM12_ESM.xlsx]

## Sheet: Figure1
Fig1a										Fig1c										Fig1d							Fig1e															Fig1f						Fig1j
trial_1										trial_1										trial_1							tauf																					Cytoplasm
temperature (˚C)	pos01_tauf (ns)	pos02_tauf (ns)	pos03_tauf (ns)	average (ns)						temperature (˚C)	pos01_tauFAST (ns)	pos02_tauFAST (ns)	pos03_tauFAST (ns)	average (ns)						temperature (˚C)	pos01 (ns)	pos02 (ns)	pos03 (ns)	average (ns)			temperature (˚C)	photon	trial01 (ns)	trial02 (ns)	trial03 (ns)	trial04 (ns)	trial05 (ns)	trial06 (ns)	trial07 (ns)	trial08 (ns)	trial09 (ns)	trial10 (ns)	average (ns)			repetition	photon	SD of tauFAST (ns)	SD of tauf (ns)			tauFAST (ns)	Counts
22	6.692	6.252	6.276	6.40667						22	5.556	5.236	5.273	5.355						22	2.749	2.691	2.708	2.716			24	3812.94	7.552	7.26	6.116	7.72	6.777	7.309	7.522	6.99	6.569	8.356	7.2171			1	3037.47	0.129576	0.498649			2.672	1
24	6.691	6.981	7.117	6.92967						24	5.605	5.844	5.948	5.799						24	2.676	2.712	2.731	2.70633			24	19215.9	6.666	7.12	7.039	6.927	6.63	7.115	6.895	6.917	6.709	7.287	6.9305			5	15380.8	0.119118	0.135657			2.77287	0
26	7.736	7.697	7.654	7.69567						26	6.57	6.559	6.527	6.552						26	2.687	2.697	2.655	2.67967			24	96987.7	6.692	6.778	7.054	6.941	6.988	6.75	6.949	6.822	6.952	6.754	6.868			25	77725.2	0.0482246	0.171555			2.87374	0
28	8.377	8.407	8.431	8.405						28	7.279	7.311	7.273	7.28767						28	2.632	2.683	2.645	2.65333			24	488346	6.815	6.824	6.868	6.92	6.841	6.796	6.869	6.782	6.881	6.813	6.8409			125	390557	0.0303045	0.0599486			2.97461	0
30	8.852	8.79	8.891	8.84433						30	7.866	7.825	7.937	7.876						30	2.65	2.632	2.64	2.64067			24	2.44858e+06	6.824	6.822	6.845	6.845	6.803	6.831	6.841	6.846	6.906	6.896	6.8459			625	1.911e+06	0.0201832	0.0272954			3.07548	1
32	9.159	9.142	8.858	9.053						32	8.495	8.371	8.141	8.33567						32	2.567	2.587	2.57	2.57467			27	4225.41	8.705	8.27	8.168	9.061	8.869	7.963	8.495	8.212	7.685	7.863	8.3291			1	3216.2	0.127385	0.539647			3.17635	1
34	9.661	9.616	9.311	9.52933						34	9.086	9.11	8.92	9.03867						34	2.642	2.575	2.618	2.61167			27	21226.9	8.891	8.439	8.212	8.162	8.698	8.062	8.307	8.519	8.378	7.871	8.3539			5	16193.1	0.113512	0.396742			3.27722	0
36	10.043	9.972	9.954	9.98967						36	9.7	9.777	9.786	9.75433						36	2.607	2.605	2.618	2.61			27	106582	8.449	8.441	8.473	8.355	8.24	8.248	8.332	8.201	8.57	8.212	8.3521			25	81853.6	0.0690322	0.12773			3.37809	0
38	9.782	9.647	9.369	9.59933						38	9.938	10.16	10	10.0327						38	2.612	2.592	2.603	2.60233			27	534640	8.281	8.336	8.346	8.386	8.33	8.315	8.367	8.278	9.338	8.306	8.4283			125	409567	0.051771	0.0498964			3.47896	2
40	9.945	10.12	10.21	10.0917						40	10.18	10.34	10.3	10.2733						40	2.66	2.645	2.65	2.65167			27	2.63958e+06	8.327	8.341	8.304	8.345	8.345	8.297	8.314	8.33	8.303	8.322	8.3228			625	1.95661e+06	0.024286	0.0398122			3.57983	0
																											30	2678.5	11.502	9.168	10.74	10.581	9.102	12.338	10.036	11.785	8.604	10.742	10.4598			1	4519.5	0.138547	0.561035			3.6807	3
trial_2										trial_2										trial_2							30	13418.6	11.248	9.199	10.716	10.971	9.412	9.62	9.415	10.449	9.695	9.59	10.0315			5	22624.9	0.0603354	0.296169			3.78157	7
temperature (˚C)	pos01_tauf (ns)	pos02_tauf (ns)	pos03_tauf (ns)	average (ns)						temperature (˚C)	pos01_tauFAST (ns)	pos02_tauFAST (ns)	pos03_tauFAST (ns)	average (ns)						temperature (˚C)	pos01 (ns)	pos02 (ns)	pos03 (ns)	average (ns)			30	67913.5	9.772	9.396	10.322	9.924	9.963	10.476	9.805	10.5	9.788	9.778	9.9724			25	114613	0.0432833	0.190465			3.88243	1
22	6.024	5.927	5.934	5.96167						22	4.861	4.81	4.801	4.824						22	2.618	2.622	2.638	2.626			30	340669	9.905	9.898	9.801	9.849	9.729	9.813	9.751	9.984	9.788	9.757	9.8275			125	575352	0.0371166	0.0652001			3.9833	1
24	6.47	6.429	6.684	6.52767						24	5.274	5.246	5.391	5.30367						24	2.629	2.659	2.635	2.641			30	1.68436e+06	9.859	9.724	9.846	9.944	9.844	9.919	9.973	9.938	9.851	9.832	9.873			625	2.84505e+06	0.0166421	0.0250282			4.08417	7
26	7.572	7.574	7.649	7.59833						26	6.27	6.285	6.365	6.30667						26	2.639	2.65	2.657	2.64867																								4.18504	12
28	8.457	8.491	8.458	8.46867						28	7.273	7.337	7.368	7.326						28	2.659	2.682	2.682	2.67433			tauFAST																					4.28591	7
30	9.136	9.047	9.115	9.09933						30	8.3	8.232	8.24	8.25733						30	2.672	2.71	2.634	2.672			temperature (˚C)	photon	trial01 (ns)	trial02 (ns)	trial03 (ns)	trial04 (ns)	trial05 (ns)	trial06 (ns)	trial07 (ns)	trial08 (ns)	trial09 (ns)	trial10 (ns)	average (ns)									4.38678	13
32	9.499	9.615	9.557	9.557						32	8.843	9.039	8.89	8.924						32	2.633	2.721	2.63	2.66133			24	3812.94	5.977	5.964	6.06	5.757	5.597	6.283	6.055	5.953	5.865	6.068	5.9579									4.48765	8
34	9.962	9.832	9.921	9.905						34	9.391	9.301	9.328	9.34						34	2.633	2.647	2.637	2.639			24	19215.9	5.978	6.047	6.111	6.095	5.879	6.083	6.043	6.025	6.029	6.092	6.0382									4.58852	17
36	9.787	10.03	10.1	9.97233						36	9.326	9.467	9.522	9.43833						36	2.637	2.648	2.639	2.64133			24	96987.7	5.959	5.997	6.099	6.046	6.034	6.024	6.107	6.072	6.063	6.121	6.0522									4.68939	22
38	10.07	10	9.99	10.02						38	9.778	9.768	9.819	9.78833						38	2.701	2.631	2.622	2.65133			24	488346	6.043	5.991	6.035	6.097	6.051	6.043	6.081	6.02	6.123	6.093	6.0577									4.79026	35
40	10.32	10.26	10.27	10.2833						40	10.05	10.09	10.05	10.0633						40	2.639	2.68	2.664	2.661			24	2.44858e+06	6.037	6.026	6.045	6.062	6.041	6.114	6.068	6.127	6.101	6.12	6.0741									4.89113	44
																											27	4225.41	7.312	7.26	7.39	7.518	7.401	7.523	7.702	7.27	7.552	7.439	7.4367									4.992	77
trial_3										trial_3																	27	21226.9	7.464	7.569	7.687	7.575	7.547	7.504	7.557	7.563	7.562	7.499	7.5527									5.09287	127
temperature (˚C)	pos01_tauf (ns)	pos02_tauf (ns)	pos03_tauf (ns)	average (ns)		temperature (˚C)	average_all (ns)			temperature (˚C)	pos01_tauFAST (ns)	pos02_tauFAST (ns)	pos03_tauFAST (ns)	average (ns)		temperature (˚C)	average_all (ns)						temperature (˚C)	average (ns)			27	106582	7.541	7.567	7.613	7.534	7.541	7.532	7.565	7.525	7.574	7.514	7.5506									5.19374	199
22	5.513	5.429	5.491	5.47767		22	5.94867			22	4.581	4.526	4.538	4.54833		22	4.90911						22	2.671			27	534640	7.503	7.575	7.561	7.587	7.555	7.513	7.578	7.559	7.565	7.577	7.5573									5.29461	233
24	6.001	5.973	6.036	6.00333		24	6.48689			24	4.967	4.929	4.995	4.96367		24	5.35544						24	2.67367			27	2.63958e+06	7.562	7.57	7.588	7.578	7.559	7.564	7.579	7.566	7.523	7.582	7.5671									5.39548	328
26	6.955	7.097	6.975	7.009		26	7.43433			26	5.807	5.91	5.848	5.855		26	6.23789						26	2.66417			30	2678.5	9.184	9.014	8.929	9.367	8.579	8.851	8.907	9.141	8.906	9.128	9.0006									5.49635	471
28	7.894	7.784	7.814	7.83067		28	8.23478			28	6.692	6.639	6.682	6.671		28	7.09489						28	2.66383			30	13418.6	9.18	9.117	9.037	9.212	8.982	9.038	8.799	9.257	9.341	8.976	9.0939									5.59722	606
30	8.3	8.522	8.294	8.372		30	8.77189			30	7.368	7.423	7.259	7.35		30	7.82778						30	2.65633			30	67913.5	9.16	9.172	9.18	9.231	9.219	9.198	9.109	9.139	9.217	9.171	9.1796									5.69809	851
32	9.054	8.886	9.073	9.00433		32	9.20478			32	8.242	8.141	8.262	8.215		32	8.49156						32	2.618			30	340669	9.1	9.125	9.177	9.225	9.212	9.151	9.143	9.198	9.23	9.169	9.173									5.79896	1234
34	10.05	10.03	10.14	10.0733		34	9.83589			34	9.542	9.593	9.627	9.58733		34	9.322						34	2.62533			30	1.68436e+06	9.125	9.133	9.194	9.196	9.216	9.157	9.153	9.207	9.272	9.173	9.1826									5.89983	1605
36	10.11	10.26	10.33	10.2333		36	10.0651			36	9.783	9.802	9.868	9.81767		36	9.67011						36	2.62567																								6.0007	1615
38	10.35	10.29	10.42	10.3533		38	9.99089			38	10.09	10.09	10.12	10.1		38	9.97367						38	2.62683																								6.10157	1236
40	10.33	10.48	10.44	10.4167		40	10.2639			40	10.18	10.3	10.21	10.23		40	10.1889						40	2.65633																								6.20243	910
																																																6.3033	635
																																																6.40417	537
																																																6.50504	386
fitting by polynomials										fitting by polynomials																																						6.60591	325
coefficient	temperature (˚C)	tauf (ns)								coefficient	temperature (˚C)	tauFAST (ns)																																				6.70678	206
-1.2994e-06	22.01	5.92338								6.45234e-05	22.01	4.88605																																				6.80765	110
0.00028897	22.02	5.9261								-0.00897308	22.02	4.88807																																				6.90852	56
-0.0235682	22.03	5.92883								0.448461	22.03	4.8901																																				7.00939	24
0.892889	22.04	5.93157								-9.25087	22.04	4.89213																																				7.11026	9
-15.5807	22.05	5.93432								71.7785	22.05	4.89418																																				7.21113	3
106.495	22.06	5.93708									22.06	4.89623
	22.07	5.93984									22.07	4.8983
	22.08	5.94261									22.08	4.90037
	22.09	5.94538									22.09	4.90245
	22.1	5.94817									22.1	4.90454
	22.11	5.95096									22.11	4.90664
	22.12	5.95376									22.12	4.90874
	22.13	5.95657									22.13	4.91086
	22.14	5.95938									22.14	4.91298
	22.15	5.9622									22.15	4.91511
	22.16	5.96503									22.16	4.91725
	22.17	5.96787									22.17	4.9194
	22.18	5.97071									22.18	4.92155
	22.19	5.97356									22.19	4.92372
	22.2	5.97641									22.2	4.92589
	22.21	5.97928									22.21	4.92807
	22.22	5.98215									22.22	4.93026
	22.23	5.98503									22.23	4.93246
	22.24	5.98791									22.24	4.93467
	22.25	5.99081									22.25	4.93688
	22.26	5.99371									22.26	4.9391
	22.27	5.99661									22.27	4.94134
	22.28	5.99953									22.28	4.94357
	22.29	6.00245									22.29	4.94582
	22.3	6.00537									22.3	4.94808
	22.31	6.00831									22.31	4.95034
	22.32	6.01125									22.32	4.95261
	22.33	6.01419									22.33	4.95489
	22.34	6.01715									22.34	4.95718
	22.35	6.02011									22.35	4.95948
	22.36	6.02308									22.36	4.96178
	22.37	6.02605									22.37	4.96409
	22.38	6.02903									22.38	4.96641
	22.39	6.03202									22.39	4.96874
	22.4	6.03502									22.4	4.97108
	22.41	6.03802									22.41	4.97342
	22.42	6.04103									22.42	4.97577
	22.43	6.04404									22.43	4.97813
	22.44	6.04706									22.44	4.9805
	22.45	6.05009									22.45	4.98288
	22.46	6.05312									22.46	4.98526
	22.47	6.05616									22.47	4.98765
	22.48	6.05921									22.48	4.99005
	22.49	6.06226									22.49	4.99246
	22.5	6.06532									22.5	4.99487
	22.51	6.06839									22.51	4.99729
	22.52	6.07146									22.52	4.99972
	22.53	6.07454									22.53	5.00216
	22.54	6.07762									22.54	5.00461
	22.55	6.08071									22.55	5.00706
	22.56	6.08381									22.56	5.00952
	22.57	6.08691									22.57	5.01199
	22.58	6.09002									22.58	5.01447
	22.59	6.09314									22.59	5.01695
	22.6	6.09626									22.6	5.01944
	22.61	6.09939									22.61	5.02194
	22.62	6.10252									22.62	5.02445
	22.63	6.10566									22.63	5.02696
	22.64	6.10881									22.64	5.02948
	22.65	6.11196									22.65	5.03201
	22.66	6.11512									22.66	5.03455
	22.67	6.11828									22.67	5.03709
	22.68	6.12145									22.68	5.03964
	22.69	6.12463									22.69	5.0422
	22.7	6.12781									22.7	5.04477
	22.71	6.131									22.71	5.04734
	22.72	6.13419									22.72	5.04992
	22.73	6.13739									22.73	5.05251
	22.74	6.1406									22.74	5.05511
	22.75	6.14381									22.75	5.05771
	22.76	6.14702									22.76	5.06032
	22.77	6.15025									22.77	5.06294
	22.78	6.15347									22.78	5.06556
	22.79	6.15671									22.79	5.06819
	22.8	6.15995									22.8	5.07083
	22.81	6.16319									22.81	5.07348
	22.82	6.16644									22.82	5.07613
	22.83	6.1697									22.83	5.07879
	22.84	6.17296									22.84	5.08146
	22.85	6.17623									22.85	5.08413
	22.86	6.1795									22.86	5.08682
	22.87	6.18278									22.87	5.08951
	22.88	6.18606									22.88	5.0922
	22.89	6.18935									22.89	5.0949
	22.9	6.19265									22.9	5.09761
	22.91	6.19595									22.91	5.10033
	22.92	6.19925									22.92	5.10306
	22.93	6.20256									22.93	5.10579
	22.94	6.20588									22.94	5.10852
	22.95	6.2092									22.95	5.11127
	22.96	6.21253									22.96	5.11402
	22.97	6.21586									22.97	5.11678
	22.98	6.2192									22.98	5.11955
	22.99	6.22254									22.99	5.12232
	23	6.22589									23	5.1251
	23.01	6.22924									23.01	5.12788
	23.02	6.2326									23.02	5.13068
	23.03	6.23596									23.03	5.13348
	23.04	6.23933									23.04	5.13628
	23.05	6.2427									23.05	5.1391
	23.06	6.24608									23.06	5.14192
	23.07	6.24946									23.07	5.14474
	23.08	6.25285									23.08	5.14758
	23.09	6.25624									23.09	5.15042
	23.1	6.25964									23.1	5.15326
	23.11	6.26304									23.11	5.15612
	23.12	6.26645									23.12	5.15898
	23.13	6.26986									23.13	5.16184
	23.14	6.27328									23.14	5.16472
	23.15	6.2767									23.15	5.1676
	23.16	6.28013									23.16	5.17048
	23.17	6.28356									23.17	5.17338
	23.18	6.287									23.18	5.17628
	23.19	6.29044									23.19	5.17918
	23.2	6.29389									23.2	5.18209
	23.21	6.29734									23.21	5.18501
	23.22	6.30079									23.22	5.18794
	23.23	6.30425									23.23	5.19087
	23.24	6.30772									23.24	5.19381
	23.25	6.31119									23.25	5.19675
	23.26	6.31466									23.26	5.1997
	23.27	6.31814									23.27	5.20266
	23.28	6.32162									23.28	5.20562
	23.29	6.32511									23.29	5.20859
	23.3	6.3286									23.3	5.21157
	23.31	6.3321									23.31	5.21455
	23.32	6.3356									23.32	5.21754
	23.33	6.33911									23.33	5.22054
	23.34	6.34262									23.34	5.22354
	23.35	6.34613									23.35	5.22654
	23.36	6.34965									23.36	5.22956
	23.37	6.35317									23.37	5.23258
	23.38	6.3567									23.38	5.2356
	23.39	6.36023									23.39	5.23864
	23.4	6.36377									23.4	5.24167
	23.41	6.36731									23.41	5.24472
	23.42	6.37085									23.42	5.24777
	23.43	6.3744									23.43	5.25083
	23.44	6.37795									23.44	5.25389
	23.45	6.38151									23.45	5.25696
	23.46	6.38507									23.46	5.26003
	23.47	6.38864									23.47	5.26311
	23.48	6.39221									23.48	5.2662
	23.49	6.39578									23.49	5.26929
	23.5	6.39936									23.5	5.27239
	23.51	6.40294									23.51	5.27549
	23.52	6.40652									23.52	5.2786
	23.53	6.41011									23.53	5.28172
	23.54	6.41371									23.54	5.28484
	23.55	6.41731									23.55	5.28797
	23.56	6.42091									23.56	5.2911
	23.57	6.42451									23.57	5.29424
	23.58	6.42812									23.58	5.29739
	23.59	6.43173									23.59	5.30054
	23.6	6.43535									23.6	5.3037
	23.61	6.43897									23.61	5.30686
	23.62	6.4426									23.62	5.31003
	23.63	6.44623									23.63	5.3132
	23.64	6.44986									23.64	5.31638
	23.65	6.45349									23.65	5.31957
	23.66	6.45713									23.66	5.32276
	23.67	6.46078									23.67	5.32596
	23.68	6.46442									23.68	5.32916
	23.69	6.46807									23.69	5.33237
	23.7	6.47173									23.7	5.33558
	23.71	6.47539									23.71	5.3388
	23.72	6.47905									23.72	5.34203
	23.73	6.48271									23.73	5.34526
	23.74	6.48638									23.74	5.34849
	23.75	6.49005									23.75	5.35174
	23.76	6.49373									23.76	5.35498
	23.77	6.49741									23.77	5.35823
	23.78	6.50109									23.78	5.36149
	23.79	6.50478									23.79	5.36476
	23.8	6.50847									23.8	5.36803
	23.81	6.51216									23.81	5.3713
	23.82	6.51586									23.82	5.37458
	23.83	6.51956									23.83	5.37786
	23.84	6.52326									23.84	5.38116
	23.85	6.52696									23.85	5.38445
	23.86	6.53067									23.86	5.38775
	23.87	6.53439									23.87	5.39106
	23.88	6.5381									23.88	5.39437
	23.89	6.54182									23.89	5.39769
	23.9	6.54555									23.9	5.40101
	23.91	6.54927									23.91	5.40434
	23.92	6.553									23.92	5.40767
	23.93	6.55673									23.93	5.41101
	23.94	6.56047									23.94	5.41435
	23.95	6.56421									23.95	5.4177
	23.96	6.56795									23.96	5.42105
	23.97	6.57169									23.97	5.42441
	23.98	6.57544									23.98	5.42778
	23.99	6.57919									23.99	5.43114
	24	6.58295									24	5.43452
	24.01	6.5867									24.01	5.4379
	24.02	6.59046									24.02	5.44128
	24.03	6.59423									24.03	5.44467
	24.04	6.59799									24.04	5.44807
	24.05	6.60176									24.05	5.45146
	24.06	6.60553									24.06	5.45487
	24.07	6.60931									24.07	5.45828
	24.08	6.61308									24.08	5.46169
	24.09	6.61686									24.09	5.46511
	24.1	6.62065									24.1	5.46854
	24.11	6.62443									24.11	5.47196
	24.12	6.62822									24.12	5.4754
	24.13	6.63201									24.13	5.47884
	24.14	6.63581									24.14	5.48228
	24.15	6.6396									24.15	5.48573
	24.16	6.6434									24.16	5.48918
	24.17	6.64721									24.17	5.49264
	24.18	6.65101									24.18	5.4961
	24.19	6.65482									24.19	5.49957
	24.2	6.65863									24.2	5.50304
	24.21	6.66244									24.21	5.50652
	24.22	6.66626									24.22	5.51
	24.23	6.67008									24.23	5.51349
	24.24	6.6739									24.24	5.51698
	24.25	6.67772									24.25	5.52048
	24.26	6.68154									24.26	5.52398
	24.27	6.68537									24.27	5.52748
	24.28	6.6892									24.28	5.53099
	24.29	6.69304									24.29	5.53451
	24.3	6.69687									24.3	5.53803
	24.31	6.70071									24.31	5.54155
	24.32	6.70455									24.32	5.54508
	24.33	6.70839									24.33	5.54861
	24.34	6.71224									24.34	5.55215
	24.35	6.71609									24.35	5.55569
	24.36	6.71994									24.36	5.55924
	24.37	6.72379									24.37	5.56279
	24.38	6.72764									24.38	5.56634
	24.39	6.7315									24.39	5.5699
	24.4	6.73536									24.4	5.57347
	24.41	6.73922									24.41	5.57704
	24.42	6.74308									24.42	5.58061
	24.43	6.74695									24.43	5.58419
	24.44	6.75082									24.44	5.58777
	24.45	6.75469									24.45	5.59136
	24.46	6.75856									24.46	5.59495
	24.47	6.76243									24.47	5.59854
	24.48	6.76631									24.48	5.60214
	24.49	6.77019									24.49	5.60574
	24.5	6.77407									24.5	5.60935
	24.51	6.77795									24.51	5.61296
	24.52	6.78183									24.52	5.61658
	24.53	6.78572									24.53	5.6202
	24.54	6.78961									24.54	5.62383
	24.55	6.7935									24.55	5.62745
	24.56	6.79739									24.56	5.63109
	24.57	6.80129									24.57	5.63472
	24.58	6.80518									24.58	5.63837
	24.59	6.80908									24.59	5.64201
	24.6	6.81298									24.6	5.64566
	24.61	6.81688									24.61	5.64932
	24.62	6.82079									24.62	5.65297
	24.63	6.82469									24.63	5.65664
	24.64	6.8286									24.64	5.6603
	24.65	6.83251									24.65	5.66397
	24.66	6.83642									24.66	5.66765
	24.67	6.84034									24.67	5.67132
	24.68	6.84425									24.68	5.67501
	24.69	6.84817									24.69	5.67869
	24.7	6.85208									24.7	5.68238
	24.71	6.856									24.71	5.68608
	24.72	6.85993									24.72	5.68977
	24.73	6.86385									24.73	5.69348
	24.74	6.86777									24.74	5.69718
	24.75	6.8717									24.75	5.70089
	24.76	6.87563									24.76	5.70461
	24.77	6.87956									24.77	5.70832
	24.78	6.88349									24.78	5.71204
	24.79	6.88742									24.79	5.71577
	24.8	6.89136									24.8	5.7195
	24.81	6.89529									24.81	5.72323
	24.82	6.89923									24.82	5.72697
	24.83	6.90317									24.83	5.73071
	24.84	6.90711									24.84	5.73445
	24.85	6.91105									24.85	5.7382
	24.86	6.91499									24.86	5.74195
	24.87	6.91894									24.87	5.74571
	24.88	6.92288									24.88	5.74946
	24.89	6.92683									24.89	5.75323
	24.9	6.93078									24.9	5.75699
	24.91	6.93473									24.91	5.76076
	24.92	6.93868									24.92	5.76454
	24.93	6.94263									24.93	5.76831
	24.94	6.94659									24.94	5.77209
	24.95	6.95054									24.95	5.77588
	24.96	6.9545									24.96	5.77967
	24.97	6.95846									24.97	5.78346
	24.98	6.96241									24.98	5.78725
	24.99	6.96638									24.99	5.79105
	25	6.97034									25	5.79485
	25.01	6.9743									25.01	5.79866
	25.02	6.97826									25.02	5.80247
	25.03	6.98223									25.03	5.80628
	25.04	6.98619									25.04	5.81009
	25.05	6.99016									25.05	5.81391
	25.06	6.99413									25.06	5.81774
	25.07	6.9981									25.07	5.82156
	25.08	7.00207									25.08	5.82539
	25.09	7.00604									25.09	5.82922
	25.1	7.01001									25.1	5.83306
	25.11	7.01399									25.11	5.8369
	25.12	7.01796									25.12	5.84074
	25.13	7.02193									25.13	5.84459
	25.14	7.02591									25.14	5.84844
	25.15	7.02989									25.15	5.85229
	25.16	7.03387									25.16	5.85615
	25.17	7.03785									25.17	5.86001
	25.18	7.04183									25.18	5.86387
	25.19	7.04581									25.19	5.86773
	25.2	7.04979									25.2	5.8716
	25.21	7.05377									25.21	5.87547
	25.22	7.05775									25.22	5.87935
	25.23	7.06174									25.23	5.88323
	25.24	7.06572									25.24	5.88711
	25.25	7.06971									25.25	5.89099
	25.26	7.0737									25.26	5.89488
	25.27	7.07768									25.27	5.89877
	25.28	7.08167									25.28	5.90267
	25.29	7.08566									25.29	5.90656
	25.3	7.08965									25.3	5.91046
	25.31	7.09364									25.31	5.91437
	25.32	7.09763									25.32	5.91827
	25.33	7.10162									25.33	5.92218
	25.34	7.10561									25.34	5.92609
	25.35	7.10961									25.35	5.93001
	25.36	7.1136									25.36	5.93393
	25.37	7.11759									25.37	5.93785
	25.38	7.12159									25.38	5.94177
	25.39	7.12558									25.39	5.9457
	25.4	7.12958									25.4	5.94963
	25.41	7.13358									25.41	5.95356
	25.42	7.13757									25.42	5.9575
	25.43	7.14157									25.43	5.96143
	25.44	7.14557									25.44	5.96538
	25.45	7.14957									25.45	5.96932
	25.46	7.15356									25.46	5.97327
	25.47	7.15756									25.47	5.97722
	25.48	7.16156									25.48	5.98117
	25.49	7.16556									25.49	5.98512
	25.5	7.16956									25.5	5.98908
	25.51	7.17356									25.51	5.99304
	25.52	7.17756									25.52	5.99701
	25.53	7.18157									25.53	6.00097
	25.54	7.18557									25.54	6.00494
	25.55	7.18957									25.55	6.00891
	25.56	7.19357									25.56	6.01289
	25.57	7.19757									25.57	6.01687
	25.58	7.20158									25.58	6.02085
	25.59	7.20558									25.59	6.02483
	25.6	7.20958									25.6	6.02881
	25.61	7.21359									25.61	6.0328
	25.62	7.21759									25.62	6.03679
	25.63	7.22159									25.63	6.04078
	25.64	7.2256									25.64	6.04478
	25.65	7.2296									25.65	6.04878
	25.66	7.23361									25.66	6.05278
	25.67	7.23761									25.67	6.05678
	25.68	7.24162									25.68	6.06078
	25.69	7.24562									25.69	6.06479
	25.7	7.24963									25.7	6.0688
	25.71	7.25363									25.71	6.07282
	25.72	7.25764									25.72	6.07683
	25.73	7.26164									25.73	6.08085
	25.74	7.26565									25.74	6.08487
	25.75	7.26965									25.75	6.08889
	25.76	7.27366									25.76	6.09292
	25.77	7.27766									25.77	6.09694
	25.78	7.28167									25.78	6.10097
	25.79	7.28567									25.79	6.10501
	25.8	7.28968									25.8	6.10904
	25.81	7.29368									25.81	6.11308
	25.82	7.29769									25.82	6.11712
	25.83	7.30169									25.83	6.12116
	25.84	7.3057									25.84	6.1252
	25.85	7.3097									25.85	6.12925
	25.86	7.31371									25.86	6.1333
	25.87	7.31771									25.87	6.13735
	25.88	7.32171									25.88	6.1414
	25.89	7.32572									25.89	6.14545
	25.9	7.32972									25.9	6.14951
	25.91	7.33373									25.91	6.15357
	25.92	7.33773									25.92	6.15763
	25.93	7.34173									25.93	6.1617
	25.94	7.34573									25.94	6.16576
	25.95	7.34974									25.95	6.16983
	25.96	7.35374									25.96	6.1739
	25.97	7.35774									25.97	6.17797
	25.98	7.36174									25.98	6.18205
	25.99	7.36574									25.99	6.18612
	26	7.36974									26	6.1902
	26.01	7.37375									26.01	6.19428
	26.02	7.37775									26.02	6.19836
	26.03	7.38175									26.03	6.20245
	26.04	7.38575									26.04	6.20653
	26.05	7.38974									26.05	6.21062
	26.06	7.39374									26.06	6.21471
	26.07	7.39774									26.07	6.21881
	26.08	7.40174									26.08	6.2229
	26.09	7.40574									26.09	6.227
	26.1	7.40973									26.1	6.2311
	26.11	7.41373									26.11	6.2352
	26.12	7.41773									26.12	6.2393
	26.13	7.42172									26.13	6.2434
	26.14	7.42572									26.14	6.24751
	26.15	7.42971									26.15	6.25162
	26.16	7.4337									26.16	6.25572
	26.17	7.4377									26.17	6.25984
	26.18	7.44169									26.18	6.26395
	26.19	7.44568									26.19	6.26806
	26.2	7.44967									26.2	6.27218
	26.21	7.45366									26.21	6.2763
	26.22	7.45765									26.22	6.28042
	26.23	7.46164									26.23	6.28454
	26.24	7.46563									26.24	6.28867
	26.25	7.46962									26.25	6.29279
	26.26	7.47361									26.26	6.29692
	26.27	7.47759									26.27	6.30105
	26.28	7.48158									26.28	6.30518
	26.29	7.48557									26.29	6.30931
	26.3	7.48955									26.3	6.31345
	26.31	7.49353									26.31	6.31758
	26.32	7.49752									26.32	6.32172
	26.33	7.5015									26.33	6.32586
	26.34	7.50548									26.34	6.33
	26.35	7.50946									26.35	6.33414
	26.36	7.51344									26.36	6.33829
	26.37	7.51742									26.37	6.34243
	26.38	7.5214									26.38	6.34658
	26.39	7.52538									26.39	6.35073
	26.4	7.52935									26.4	6.35488
	26.41	7.53333									26.41	6.35903
	26.42	7.5373									26.42	6.36318
	26.43	7.54128									26.43	6.36734
	26.44	7.54525									26.44	6.37149
	26.45	7.54922									26.45	6.37565
	26.46	7.55319									26.46	6.37981
	26.47	7.55716									26.47	6.38397
	26.48	7.56113									26.48	6.38813
	26.49	7.5651									26.49	6.3923
	26.5	7.56907									26.5	6.39646
	26.51	7.57303									26.51	6.40063
	26.52	7.577									26.52	6.40479
	26.53	7.58096									26.53	6.40896
	26.54	7.58493									26.54	6.41313
	26.55	7.58889									26.55	6.4173
	26.56	7.59285									26.56	6.42148
	26.57	7.59681									26.57	6.42565
	26.58	7.60077									26.58	6.42983
	26.59	7.60473									26.59	6.434
	26.6	7.60868									26.6	6.43818
	26.61	7.61264									26.61	6.44236
	26.62	7.61659									26.62	6.44654
	26.63	7.62055									26.63	6.45072
	26.64	7.6245									26.64	6.45491
	26.65	7.62845									26.65	6.45909
	26.66	7.6324									26.66	6.46328
	26.67	7.63635									26.67	6.46746
	26.68	7.64029									26.68	6.47165
	26.69	7.64424									26.69	6.47584
	26.7	7.64818									26.7	6.48003
	26.71	7.65213									26.71	6.48422
	26.72	7.65607									26.72	6.48841
	26.73	7.66001									26.73	6.49261
	26.74	7.66395									26.74	6.4968
	26.75	7.66789									26.75	6.501
	26.76	7.67183									26.76	6.5052
	26.77	7.67576									26.77	6.50939
	26.78	7.6797									26.78	6.51359
	26.79	7.68363									26.79	6.51779
	26.8	7.68756									26.8	6.52199
	26.81	7.69149									26.81	6.5262
	26.82	7.69542									26.82	6.5304
	26.83	7.69935									26.83	6.5346
	26.84	7.70328									26.84	6.53881
	26.85	7.7072									26.85	6.54301
	26.86	7.71112									26.86	6.54722
	26.87	7.71505									26.87	6.55143
	26.88	7.71897									26.88	6.55564
	26.89	7.72289									26.89	6.55985
	26.9	7.7268									26.9	6.56406
	26.91	7.73072									26.91	6.56827
	26.92	7.73463									26.92	6.57248
	26.93	7.73855									26.93	6.5767
	26.94	7.74246									26.94	6.58091
	26.95	7.74637									26.95	6.58513
	26.96	7.75028									26.96	6.58934
	26.97	7.75418									26.97	6.59356
	26.98	7.75809									26.98	6.59778
	26.99	7.76199									26.99	6.60199
	27	7.7659									27	6.60621
	27.01	7.7698									27.01	6.61043
	27.02	7.7737									27.02	6.61465
	27.03	7.77759									27.03	6.61887
	27.04	7.78149									27.04	6.6231
	27.05	7.78538									27.05	6.62732
	27.06	7.78928									27.06	6.63154
	27.07	7.79317									27.07	6.63577
	27.08	7.79706									27.08	6.63999
	27.09	7.80094									27.09	6.64422
	27.1	7.80483									27.1	6.64844
	27.11	7.80872									27.11	6.65267
	27.12	7.8126									27.12	6.6569
	27.13	7.81648									27.13	6.66113
	27.14	7.82036									27.14	6.66536
	27.15	7.82424									27.15	6.66959
	27.16	7.82811									27.16	6.67382
	27.17	7.83198									27.17	6.67805
	27.18	7.83586									27.18	6.68228
	27.19	7.83973									27.19	6.68651
	27.2	7.8436									27.2	6.69074
	27.21	7.84746									27.21	6.69497
	27.22	7.85133									27.22	6.69921
	27.23	7.85519									27.23	6.70344
	27.24	7.85905									27.24	6.70768
	27.25	7.86291									27.25	6.71191
	27.26	7.86677									27.26	6.71615
	27.27	7.87063									27.27	6.72038
	27.28	7.87448									27.28	6.72462
	27.29	7.87833									27.29	6.72885
	27.3	7.88218									27.3	6.73309
	27.31	7.88603									27.31	6.73733
	27.32	7.88988									27.32	6.74157
	27.33	7.89372									27.33	6.74581
	27.34	7.89756									27.34	6.75004
	27.35	7.9014									27.35	6.75428
	27.36	7.90524									27.36	6.75852
	27.37	7.90908									27.37	6.76276
	27.38	7.91291									27.38	6.767
	27.39	7.91674									27.39	6.77124
	27.4	7.92058									27.4	6.77548
	27.41	7.9244									27.41	6.77973
	27.42	7.92823									27.42	6.78397
	27.43	7.93206									27.43	6.78821
	27.44	7.93588									27.44	6.79245
	27.45	7.9397									27.45	6.79669
	27.46	7.94352									27.46	6.80094
	27.47	7.94733									27.47	6.80518
	27.48	7.95115									27.48	6.80942
	27.49	7.95496									27.49	6.81366
	27.5	7.95877									27.5	6.81791
	27.51	7.96258									27.51	6.82215
	27.52	7.96638									27.52	6.82639
	27.53	7.97019									27.53	6.83064
	27.54	7.97399									27.54	6.83488
	27.55	7.97779									27.55	6.83913
	27.56	7.98159									27.56	6.84337
	27.57	7.98538									27.57	6.84762
	27.58	7.98917									27.58	6.85186
	27.59	7.99296									27.59	6.8561
	27.6	7.99675									27.6	6.86035
	27.61	8.00054									27.61	6.86459
	27.62	8.00432									27.62	6.86884
	27.63	8.00811									27.63	6.87308
	27.64	8.01189									27.64	6.87733
	27.65	8.01566									27.65	6.88157
	27.66	8.01944									27.66	6.88582
	27.67	8.02321									27.67	6.89006
	27.68	8.02698									27.68	6.89431
	27.69	8.03075									27.69	6.89855
	27.7	8.03452									27.7	6.9028
	27.71	8.03828									27.71	6.90704
	27.72	8.04204									27.72	6.91129
	27.73	8.0458									27.73	6.91553
	27.74	8.04956									27.74	6.91978
	27.75	8.05331									27.75	6.92402
	27.76	8.05707									27.76	6.92827
	27.77	8.06082									27.77	6.93251
	27.78	8.06456									27.78	6.93676
	27.79	8.06831									27.79	6.941
	27.8	8.07205									27.8	6.94525
	27.81	8.07579									27.81	6.94949
	27.82	8.07953									27.82	6.95373
	27.83	8.08327									27.83	6.95798
	27.84	8.087									27.84	6.96222
	27.85	8.09073									27.85	6.96647
	27.86	8.09446									27.86	6.97071
	27.87	8.09818									27.87	6.97495
	27.88	8.10191									27.88	6.97919
	27.89	8.10563									27.89	6.98344
	27.9	8.10935									27.9	6.98768
	27.91	8.11306									27.91	6.99192
	27.92	8.11678									27.92	6.99616
	27.93	8.12049									27.93	7.00041
	27.94	8.1242									27.94	7.00465
	27.95	8.1279									27.95	7.00889
	27.96	8.13161									27.96	7.01313
	27.97	8.13531									27.97	7.01737
	27.98	8.13901									27.98	7.02161
	27.99	8.1427									27.99	7.02585
	28	8.1464									28	7.03009
	28.01	8.15009									28.01	7.03433
	28.02	8.15378									28.02	7.03857
	28.03	8.15746									28.03	7.0428
	28.04	8.16115									28.04	7.04704
	28.05	8.16483									28.05	7.05128
	28.06	8.1685									28.06	7.05552
	28.07	8.17218									28.07	7.05975
	28.08	8.17585									28.08	7.06399
	28.09	8.17952									28.09	7.06823
	28.1	8.18319									28.1	7.07246
	28.11	8.18686									28.11	7.0767
	28.12	8.19052									28.12	7.08093
	28.13	8.19418									28.13	7.08516
	28.14	8.19784									28.14	7.0894
	28.15	8.20149									28.15	7.09363
	28.16	8.20514									28.16	7.09786
	28.17	8.20879									28.17	7.1021
	28.18	8.21244									28.18	7.10633
	28.19	8.21608									28.19	7.11056
	28.2	8.21972									28.2	7.11479
	28.21	8.22336									28.21	7.11902
	28.22	8.227									28.22	7.12325
	28.23	8.23063									28.23	7.12748
	28.24	8.23426									28.24	7.1317
	28.25	8.23789									28.25	7.13593
	28.26	8.24151									28.26	7.14016
	28.27	8.24513									28.27	7.14439
	28.28	8.24875									28.28	7.14861
	28.29	8.25237									28.29	7.15284
	28.3	8.25598									28.3	7.15706
	28.31	8.25959									28.31	7.16128
	28.32	8.2632									28.32	7.16551
	28.33	8.2668									28.33	7.16973
	28.34	8.27041									28.34	7.17395
	28.35	8.27401									28.35	7.17817
	28.36	8.2776									28.36	7.18239
	28.37	8.2812									28.37	7.18661
	28.38	8.28479									28.38	7.19083
	28.39	8.28838									28.39	7.19505
	28.4	8.29196									28.4	7.19927
	28.41	8.29554									28.41	7.20348
	28.42	8.29912									28.42	7.2077
	28.43	8.3027									28.43	7.21191
	28.44	8.30627									28.44	7.21613
	28.45	8.30984									28.45	7.22034
	28.46	8.31341									28.46	7.22455
	28.47	8.31698									28.47	7.22877
	28.48	8.32054									28.48	7.23298
	28.49	8.3241									28.49	7.23719
	28.5	8.32765									28.5	7.2414
	28.51	8.33121									28.51	7.24561
	28.52	8.33476									28.52	7.24981
	28.53	8.33831									28.53	7.25402
	28.54	8.34185									28.54	7.25823
	28.55	8.34539									28.55	7.26243
	28.56	8.34893									28.56	7.26663
	28.57	8.35247									28.57	7.27084
	28.58	8.356									28.58	7.27504
	28.59	8.35953									28.59	7.27924
	28.6	8.36305									28.6	7.28344
	28.61	8.36658									28.61	7.28764
	28.62	8.3701									28.62	7.29184
	28.63	8.37362									28.63	7.29604
	28.64	8.37713									28.64	7.30023
	28.65	8.38064									28.65	7.30443
	28.66	8.38415									28.66	7.30862
	28.67	8.38766									28.67	7.31282
	28.68	8.39116									28.68	7.31701
	28.69	8.39466									28.69	7.3212
	28.7	8.39815									28.7	7.32539
	28.71	8.40165									28.71	7.32958
	28.72	8.40514									28.72	7.33377
	28.73	8.40862									28.73	7.33796
	28.74	8.41211									28.74	7.34214
	28.75	8.41559									28.75	7.34633
	28.76	8.41907									28.76	7.35051
	28.77	8.42254									28.77	7.35469
	28.78	8.42601									28.78	7.35887
	28.79	8.42948									28.79	7.36306
	28.8	8.43294									28.8	7.36723
	28.81	8.43641									28.81	7.37141
	28.82	8.43987									28.82	7.37559
	28.83	8.44332									28.83	7.37977
	28.84	8.44677									28.84	7.38394
	28.85	8.45022									28.85	7.38811
	28.86	8.45367									28.86	7.39229
	28.87	8.45711									28.87	7.39646
	28.88	8.46055									28.88	7.40063
	28.89	8.46399									28.89	7.4048
	28.9	8.46742									28.9	7.40897
	28.91	8.47085									28.91	7.41313
	28.92	8.47428									28.92	7.4173
	28.93	8.4777									28.93	7.42146
	28.94	8.48112									28.94	7.42562
	28.95	8.48454									28.95	7.42978
	28.96	8.48795									28.96	7.43394
	28.97	8.49137									28.97	7.4381
	28.98	8.49477									28.98	7.44226
	28.99	8.49818									28.99	7.44642
	29	8.50158									29	7.45057
	29.01	8.50498									29.01	7.45473
	29.02	8.50837									29.02	7.45888
	29.03	8.51176									29.03	7.46303
	29.04	8.51515									29.04	7.46718
	29.05	8.51854									29.05	7.47133
	29.06	8.52192									29.06	7.47547
	29.07	8.52529									29.07	7.47962
	29.08	8.52867									29.08	7.48376
	29.09	8.53204									29.09	7.48791
	29.1	8.53541									29.1	7.49205
	29.11	8.53877									29.11	7.49619
	29.12	8.54214									29.12	7.50033
	29.13	8.54549									29.13	7.50446
	29.14	8.54885									29.14	7.5086
	29.15	8.5522									29.15	7.51273
	29.16	8.55555									29.16	7.51687
	29.17	8.55889									29.17	7.521
	29.18	8.56224									29.18	7.52513
	29.19	8.56557									29.19	7.52925
	29.2	8.56891									29.2	7.53338
	29.21	8.57224									29.21	7.53751
	29.22	8.57557									29.22	7.54163
	29.23	8.57889									29.23	7.54575
	29.24	8.58221									29.24	7.54987
	29.25	8.58553									29.25	7.55399
	29.26	8.58885									29.26	7.55811
	29.27	8.59216									29.27	7.56223
	29.28	8.59546									29.28	7.56634
	29.29	8.59877									29.29	7.57045
	29.3	8.60207									29.3	7.57457
	29.31	8.60537									29.31	7.57868
	29.32	8.60866									29.32	7.58278
	29.33	8.61195									29.33	7.58689
	29.34	8.61524									29.34	7.591
	29.35	8.61852									29.35	7.5951
	29.36	8.6218									29.36	7.5992
	29.37	8.62508									29.37	7.6033
	29.38	8.62835									29.38	7.6074
	29.39	8.63162									29.39	7.6115
	29.4	8.63489									29.4	7.61559
	29.41	8.63815									29.41	7.61968
	29.42	8.64141									29.42	7.62378
	29.43	8.64467									29.43	7.62787
	29.44	8.64792									29.44	7.63196
	29.45	8.65117									29.45	7.63604
	29.46	8.65441									29.46	7.64013
	29.47	8.65766									29.47	7.64421
	29.48	8.66089									29.48	7.64829
	29.49	8.66413									29.49	7.65237
	29.5	8.66736									29.5	7.65645
	29.51	8.67059									29.51	7.66053
	29.52	8.67381									29.52	7.6646
	29.53	8.67703									29.53	7.66867
	29.54	8.68025									29.54	7.67275
	29.55	8.68346									29.55	7.67681
	29.56	8.68667									29.56	7.68088
	29.57	8.68988									29.57	7.68495
	29.58	8.69308									29.58	7.68901
	29.59	8.69628									29.59	7.69307
	29.6	8.69948									29.6	7.69713
	29.61	8.70267									29.61	7.70119
	29.62	8.70586									29.62	7.70525
	29.63	8.70905									29.63	7.7093
	29.64	8.71223									29.64	7.71336
	29.65	8.7154									29.65	7.71741
	29.66	8.71858									29.66	7.72146
	29.67	8.72175									29.67	7.7255
	29.68	8.72492									29.68	7.72955
	29.69	8.72808									29.69	7.73359
	29.7	8.73124									29.7	7.73764
	29.71	8.7344									29.71	7.74168
	29.72	8.73755									29.72	7.74571
	29.73	8.7407									29.73	7.74975
	29.74	8.74384									29.74	7.75378
	29.75	8.74699									29.75	7.75781
	29.76	8.75012									29.76	7.76185
	29.77	8.75326									29.77	7.76587
	29.78	8.75639									29.78	7.7699
	29.79	8.75952									29.79	7.77392
	29.8	8.76264									29.8	7.77795
	29.81	8.76576									29.81	7.78197
	29.82	8.76888									29.82	7.78598
	29.83	8.77199									29.83	7.79
	29.84	8.7751									29.84	7.79401
	29.85	8.7782									29.85	7.79803
	29.86	8.78131									29.86	7.80204
	29.87	8.7844									29.87	7.80604
	29.88	8.7875									29.88	7.81005
	29.89	8.79059									29.89	7.81406
	29.9	8.79368									29.9	7.81806
	29.91	8.79676									29.91	7.82206
	29.92	8.79984									29.92	7.82605
	29.93	8.80291									29.93	7.83005
	29.94	8.80599									29.94	7.83404
	29.95	8.80906									29.95	7.83804
	29.96	8.81212									29.96	7.84203
	29.97	8.81518									29.97	7.84601
	29.98	8.81824									29.98	7.85
	29.99	8.82129									29.99	7.85398
	30	8.82434									30	7.85796
	30.01	8.82739									30.01	7.86194
	30.02	8.83043									30.02	7.86592
	30.03	8.83347									30.03	7.86989
	30.04	8.8365									30.04	7.87386
	30.05	8.83954									30.05	7.87784
	30.06	8.84256									30.06	7.8818
	30.07	8.84559									30.07	7.88577
	30.08	8.84861									30.08	7.88973
	30.09	8.85162									30.09	7.89369
	30.1	8.85463									30.1	7.89765
	30.11	8.85764									30.11	7.90161
	30.12	8.86065									30.12	7.90557
	30.13	8.86365									30.13	7.90952
	30.14	8.86665									30.14	7.91347
	30.15	8.86964									30.15	7.91742
	30.16	8.87263									30.16	7.92136
	30.17	8.87562									30.17	7.92531
	30.18	8.8786									30.18	7.92925
	30.19	8.88158									30.19	7.93319
	30.2	8.88455									30.2	7.93712
	30.21	8.88752									30.21	7.94106
	30.22	8.89049									30.22	7.94499
	30.23	8.89345									30.23	7.94892
	30.24	8.89641									30.24	7.95285
	30.25	8.89937									30.25	7.95677
	30.26	8.90232									30.26	7.9607
	30.27	8.90527									30.27	7.96462
	30.28	8.90821									30.28	7.96854
	30.29	8.91115									30.29	7.97245
	30.3	8.91409									30.3	7.97637
	30.31	8.91702									30.31	7.98028
	30.32	8.91995									30.32	7.98419
	30.33	8.92288									30.33	7.98809
	30.34	8.9258									30.34	7.992
	30.35	8.92871									30.35	7.9959
	30.36	8.93163									30.36	7.9998
	30.37	8.93454									30.37	8.0037
	30.38	8.93744									30.38	8.00759
	30.39	8.94034									30.39	8.01148
	30.4	8.94324									30.4	8.01537
	30.41	8.94614									30.41	8.01926
	30.42	8.94903									30.42	8.02315
	30.43	8.95191									30.43	8.02703
	30.44	8.9548									30.44	8.03091
	30.45	8.95768									30.45	8.03479
	30.46	8.96055									30.46	8.03866
	30.47	8.96342									30.47	8.04253
	30.48	8.96629									30.48	8.0464
	30.49	8.96915									30.49	8.05027
	30.5	8.97201									30.5	8.05414
	30.51	8.97487									30.51	8.058
	30.52	8.97772									30.52	8.06186
	30.53	8.98057									30.53	8.06572
	30.54	8.98341									30.54	8.06957
	30.55	8.98625									30.55	8.07343
	30.56	8.98909									30.56	8.07728
	30.57	8.99192									30.57	8.08112
	30.58	8.99475									30.58	8.08497
	30.59	8.99757									30.59	8.08881
	30.6	9.00039									30.6	8.09265
	30.61	9.00321									30.61	8.09649
	30.62	9.00602									30.62	8.10033
	30.63	9.00883									30.63	8.10416
	30.64	9.01164									30.64	8.10799
	30.65	9.01444									30.65	8.11182
	30.66	9.01724									30.66	8.11564
	30.67	9.02003									30.67	8.11946
	30.68	9.02282									30.68	8.12328
	30.69	9.0256									30.69	8.1271
	30.7	9.02839									30.7	8.13091
	30.71	9.03116									30.71	8.13473
	30.72	9.03394									30.72	8.13853
	30.73	9.03671									30.73	8.14234
	30.74	9.03947									30.74	8.14615
	30.75	9.04223									30.75	8.14995
	30.76	9.04499									30.76	8.15375
	30.77	9.04775									30.77	8.15754
	30.78	9.0505									30.78	8.16133
	30.79	9.05324									30.79	8.16512
	30.8	9.05599									30.8	8.16891
	30.81	9.05872									30.81	8.1727
	30.82	9.06146									30.82	8.17648
	30.83	9.06419									30.83	8.18026
	30.84	9.06692									30.84	8.18404
	30.85	9.06964									30.85	8.18781
	30.86	9.07236									30.86	8.19158
	30.87	9.07507									30.87	8.19535
	30.88	9.07778									30.88	8.19912
	30.89	9.08049									30.89	8.20288
	30.9	9.08319									30.9	8.20664
	30.91	9.08589									30.91	8.2104
	30.92	9.08858									30.92	8.21416
	30.93	9.09128									30.93	8.21791
	30.94	9.09396									30.94	8.22166
	30.95	9.09665									30.95	8.22541
	30.96	9.09932									30.96	8.22915
	30.97	9.102									30.97	8.23289
	30.98	9.10467									30.98	8.23663
	30.99	9.10734									30.99	8.24037
	31	9.11									31	8.2441
	31.01	9.11266									31.01	8.24783
	31.02	9.11532									31.02	8.25156
	31.03	9.11797									31.03	8.25528
	31.04	9.12061									31.04	8.25901
	31.05	9.12326									31.05	8.26273
	31.06	9.1259									31.06	8.26644
	31.07	9.12853									31.07	8.27016
	31.08	9.13116									31.08	8.27387
	31.09	9.13379									31.09	8.27757
	31.1	9.13641									31.1	8.28128
	31.11	9.13903									31.11	8.28498
	31.12	9.14165									31.12	8.28868
	31.13	9.14426									31.13	8.29238
	31.14	9.14687									31.14	8.29607
	31.15	9.14947									31.15	8.29976
	31.16	9.15207									31.16	8.30345
	31.17	9.15467									31.17	8.30713
	31.18	9.15726									31.18	8.31081
	31.19	9.15985									31.19	8.31449
	31.2	9.16243									31.2	8.31817
	31.21	9.16501									31.21	8.32184
	31.22	9.16758									31.22	8.32551
	31.23	9.17016									31.23	8.32918
	31.24	9.17272									31.24	8.33285
	31.25	9.17529									31.25	8.33651
	31.26	9.17785									31.26	8.34017
	31.27	9.1804									31.27	8.34382
	31.28	9.18295									31.28	8.34747
	31.29	9.1855									31.29	8.35112
	31.3	9.18804									31.3	8.35477
	31.31	9.19058									31.31	8.35841
	31.32	9.19312									31.32	8.36206
	31.33	9.19565									31.33	8.36569
	31.34	9.19818									31.34	8.36933
	31.35	9.2007									31.35	8.37296
	31.36	9.20322									31.36	8.37659
	31.37	9.20574									31.37	8.38021
	31.38	9.20825									31.38	8.38384
	31.39	9.21076									31.39	8.38746
	31.4	9.21326									31.4	8.39107
	31.41	9.21576									31.41	8.39469
	31.42	9.21825									31.42	8.3983
	31.43	9.22075									31.43	8.40191
	31.44	9.22323									31.44	8.40551
	31.45	9.22572									31.45	8.40911
	31.46	9.2282									31.46	8.41271
	31.47	9.23067									31.47	8.41631
	31.48	9.23314									31.48	8.4199
	31.49	9.23561									31.49	8.42349
	31.5	9.23807									31.5	8.42708
	31.51	9.24053									31.51	8.43066
	31.52	9.24299									31.52	8.43424
	31.53	9.24544									31.53	8.43782
	31.54	9.24789									31.54	8.44139
	31.55	9.25033									31.55	8.44496
	31.56	9.25277									31.56	8.44853
	31.57	9.25521									31.57	8.4521
	31.58	9.25764									31.58	8.45566
	31.59	9.26006									31.59	8.45922
	31.6	9.26249									31.6	8.46277
	31.61	9.26491									31.61	8.46632
	31.62	9.26732									31.62	8.46987
	31.63	9.26973									31.63	8.47342
	31.64	9.27214									31.64	8.47696
	31.65	9.27454									31.65	8.4805
	31.66	9.27694									31.66	8.48404
	31.67	9.27934									31.67	8.48757
	31.68	9.28173									31.68	8.4911
	31.69	9.28412									31.69	8.49463
	31.7	9.2865									31.7	8.49815
	31.71	9.28888									31.71	8.50167
	31.72	9.29125									31.72	8.50519
	31.73	9.29362									31.73	8.50871
	31.74	9.29599									31.74	8.51222
	31.75	9.29835									31.75	8.51573
	31.76	9.30071									31.76	8.51923
	31.77	9.30307									31.77	8.52273
	31.78	9.30542									31.78	8.52623
	31.79	9.30777									31.79	8.52973
	31.8	9.31011									31.8	8.53322
	31.81	9.31245									31.81	8.53671
	31.82	9.31478									31.82	8.54019
	31.83	9.31711									31.83	8.54368
	31.84	9.31944									31.84	8.54716
	31.85	9.32176									31.85	8.55063
	31.86	9.32408									31.86	8.55411
	31.87	9.3264									31.87	8.55757
	31.88	9.32871									31.88	8.56104
	31.89	9.33102									31.89	8.5645
	31.9	9.33332									31.9	8.56796
	31.91	9.33562									31.91	8.57142
	31.92	9.33791									31.92	8.57487
	31.93	9.3402									31.93	8.57832
	31.94	9.34249									31.94	8.58177
	31.95	9.34477									31.95	8.58521
	31.96	9.34705									31.96	8.58865
	31.97	9.34933									31.97	8.59209
	31.98	9.3516									31.98	8.59552
	31.99	9.35387									31.99	8.59895
	32	9.35613									32	8.60238
	32.01	9.35839									32.01	8.60581
	32.02	9.36064									32.02	8.60923
	32.03	9.36289									32.03	8.61264
	32.04	9.36514									32.04	8.61606
	32.05	9.36738									32.05	8.61947
	32.06	9.36962									32.06	8.62287
	32.07	9.37186									32.07	8.62628
	32.08	9.37409									32.08	8.62968
	32.09	9.37631									32.09	8.63308
	32.1	9.37854									32.1	8.63647
	32.11	9.38076									32.11	8.63986
	32.12	9.38297									32.12	8.64325
	32.13	9.38518									32.13	8.64663
	32.14	9.38739									32.14	8.65001
	32.15	9.38959									32.15	8.65339
	32.16	9.39179									32.16	8.65676
	32.17	9.39398									32.17	8.66013
	32.18	9.39618									32.18	8.6635
	32.19	9.39836									32.19	8.66686
	32.2	9.40055									32.2	8.67022
	32.21	9.40272									32.21	8.67358
	32.22	9.4049									32.22	8.67693
	32.23	9.40707									32.23	8.68028
	32.24	9.40924									32.24	8.68363
	32.25	9.4114									32.25	8.68697
	32.26	9.41356									32.26	8.69031
	32.27	9.41571									32.27	8.69365
	32.28	9.41787									32.28	8.69698
	32.29	9.42001									32.29	8.70031
	32.3	9.42216									32.3	8.70364
	32.31	9.4243									32.31	8.70696
	32.32	9.42643									32.32	8.71028
	32.33	9.42856									32.33	8.71359
	32.34	9.43069									32.34	8.71691
	32.35	9.43281									32.35	8.72022
	32.36	9.43493									32.36	8.72352
	32.37	9.43705									32.37	8.72682
	32.38	9.43916									32.38	8.73012
	32.39	9.44127									32.39	8.73342
	32.4	9.44337									32.4	8.73671
	32.41	9.44547									32.41	8.74
	32.42	9.44756									32.42	8.74328
	32.43	9.44966									32.43	8.74656
	32.44	9.45174									32.44	8.74984
	32.45	9.45383									32.45	8.75312
	32.46	9.45591									32.46	8.75639
	32.47	9.45798									32.47	8.75965
	32.48	9.46005									32.48	8.76292
	32.49	9.46212									32.49	8.76618
	32.5	9.46419									32.5	8.76943
	32.51	9.46625									32.51	8.77269
	32.52	9.4683									32.52	8.77594
	32.53	9.47035									32.53	8.77918
	32.54	9.4724									32.54	8.78243
	32.55	9.47445									32.55	8.78567
	32.56	9.47649									32.56	8.7889
	32.57	9.47852									32.57	8.79213
	32.58	9.48056									32.58	8.79536
	32.59	9.48259									32.59	8.79859
	32.6	9.48461									32.6	8.80181
	32.61	9.48663									32.61	8.80503
	32.62	9.48865									32.62	8.80824
	32.63	9.49066									32.63	8.81145
	32.64	9.49267									32.64	8.81466
	32.65	9.49467									32.65	8.81787
	32.66	9.49667									32.66	8.82107
	32.67	9.49867									32.67	8.82426
	32.68	9.50067									32.68	8.82746
	32.69	9.50265									32.69	8.83065
	32.7	9.50464									32.7	8.83383
	32.71	9.50662									32.71	8.83701
	32.72	9.5086									32.72	8.84019
	32.73	9.51057									32.73	8.84337
	32.74	9.51254									32.74	8.84654
	32.75	9.51451									32.75	8.84971
	32.76	9.51647									32.76	8.85287
	32.77	9.51843									32.77	8.85604
	32.78	9.52038									32.78	8.85919
	32.79	9.52233									32.79	8.86235
	32.8	9.52428									32.8	8.8655
	32.81	9.52622									32.81	8.86864
	32.82	9.52816									32.82	8.87179
	32.83	9.5301									32.83	8.87493
	32.84	9.53203									32.84	8.87806
	32.85	9.53395									32.85	8.8812
	32.86	9.53588									32.86	8.88432
	32.87	9.5378									32.87	8.88745
	32.88	9.53971									32.88	8.89057
	32.89	9.54162									32.89	8.89369
	32.9	9.54353									32.9	8.8968
	32.91	9.54543									32.91	8.89991
	32.92	9.54733									32.92	8.90302
	32.93	9.54923									32.93	8.90612
	32.94	9.55112									32.94	8.90922
	32.95	9.55301									32.95	8.91232
	32.96	9.5549									32.96	8.91541
	32.97	9.55678									32.97	8.9185
	32.98	9.55865									32.98	8.92159
	32.99	9.56053									32.99	8.92467
	33	9.5624									33	8.92775
	33.01	9.56426									33.01	8.93082
	33.02	9.56612									33.02	8.93389
	33.03	9.56798									33.03	8.93696
	33.04	9.56983									33.04	8.94002
	33.05	9.57168									33.05	8.94308
	33.06	9.57353									33.06	8.94614
	33.07	9.57537									33.07	8.94919
	33.08	9.57721									33.08	8.95224
	33.09	9.57905									33.09	8.95528
	33.1	9.58088									33.1	8.95832
	33.11	9.5827									33.11	8.96136
	33.12	9.58453									33.12	8.96439
	33.13	9.58635									33.13	8.96742
	33.14	9.58816									33.14	8.97045
	33.15	9.58997									33.15	8.97347
	33.16	9.59178									33.16	8.97649
	33.17	9.59359									33.17	8.97951
	33.18	9.59539									33.18	8.98252
	33.19	9.59718									33.19	8.98553
	33.2	9.59898									33.2	8.98853
	33.21	9.60076									33.21	8.99153
	33.22	9.60255									33.22	8.99453
	33.23	9.60433									33.23	8.99752
	33.24	9.60611									33.24	9.00051
	33.25	9.60788									33.25	9.0035
	33.26	9.60965									33.26	9.00648
	33.27	9.61142									33.27	9.00946
	33.28	9.61318									33.28	9.01243
	33.29	9.61494									33.29	9.0154
	33.3	9.6167									33.3	9.01837
	33.31	9.61845									33.31	9.02133
	33.32	9.6202									33.32	9.02429
	33.33	9.62194									33.33	9.02725
	33.34	9.62368									33.34	9.0302
	33.35	9.62542									33.35	9.03315
	33.36	9.62715									33.36	9.0361
	33.37	9.62888									33.37	9.03904
	33.38	9.6306									33.38	9.04197
	33.39	9.63232									33.39	9.04491
	33.4	9.63404									33.4	9.04784
	33.41	9.63576									33.41	9.05076
	33.42	9.63747									33.42	9.05368
	33.43	9.63917									33.43	9.0566
	33.44	9.64088									33.44	9.05952
	33.45	9.64258									33.45	9.06243
	33.46	9.64427									33.46	9.06534
	33.47	9.64596									33.47	9.06824
	33.48	9.64765									33.48	9.07114
	33.49	9.64934									33.49	9.07403
	33.5	9.65102									33.5	9.07693
	33.51	9.65269									33.51	9.07981
	33.52	9.65437									33.52	9.0827
	33.53	9.65604									33.53	9.08558
	33.54	9.6577									33.54	9.08846
	33.55	9.65936									33.55	9.09133
	33.56	9.66102									33.56	9.0942
	33.57	9.66268									33.57	9.09707
	33.58	9.66433									33.58	9.09993
	33.59	9.66598									33.59	9.10279
	33.6	9.66762									33.6	9.10564
	33.61	9.66926									33.61	9.10849
	33.62	9.6709									33.62	9.11134
	33.63	9.67253									33.63	9.11418
	33.64	9.67416									33.64	9.11702
	33.65	9.67579									33.65	9.11985
	33.66	9.67741									33.66	9.12269
	33.67	9.67903									33.67	9.12551
	33.68	9.68064									33.68	9.12834
	33.69	9.68225									33.69	9.13116
	33.7	9.68386									33.7	9.13397
	33.71	9.68546									33.71	9.13679
	33.72	9.68706									33.72	9.13959
	33.73	9.68866									33.73	9.1424
	33.74	9.69025									33.74	9.1452
	33.75	9.69184									33.75	9.148
	33.76	9.69343									33.76	9.15079
	33.77	9.69501									33.77	9.15358
	33.78	9.69659									33.78	9.15637
	33.79	9.69817									33.79	9.15915
	33.8	9.69974									33.8	9.16193
	33.81	9.7013									33.81	9.1647
	33.82	9.70287									33.82	9.16747
	33.83	9.70443									33.83	9.17024
	33.84	9.70599									33.84	9.173
	33.85	9.70754									33.85	9.17576
	33.86	9.70909									33.86	9.17851
	33.87	9.71064									33.87	9.18127
	33.88	9.71218									33.88	9.18401
	33.89	9.71372									33.89	9.18676
	33.9	9.71526									33.9	9.1895
	33.91	9.71679									33.91	9.19223
	33.92	9.71832									33.92	9.19496
	33.93	9.71984									33.93	9.19769
	33.94	9.72136									33.94	9.20042
	33.95	9.72288									33.95	9.20314
	33.96	9.7244									33.96	9.20585
	33.97	9.72591									33.97	9.20857
	33.98	9.72742									33.98	9.21128
	33.99	9.72892									33.99	9.21398
	34	9.73042									34	9.21668
	34.01	9.73192									34.01	9.21938
	34.02	9.73341									34.02	9.22207
	34.03	9.7349									34.03	9.22476
	34.04	9.73639									34.04	9.22745
	34.05	9.73787									34.05	9.23013
	34.06	9.73935									34.06	9.23281
	34.07	9.74083									34.07	9.23548
	34.08	9.7423									34.08	9.23815
	34.09	9.74377									34.09	9.24082
	34.1	9.74524									34.1	9.24348
	34.11	9.7467									34.11	9.24614
	34.12	9.74816									34.12	9.2488
	34.13	9.74962									34.13	9.25145
	34.14	9.75107									34.14	9.2541
	34.15	9.75252									34.15	9.25674
	34.16	9.75396									34.16	9.25938
	34.17	9.7554									34.17	9.26201
	34.18	9.75684									34.18	9.26465
	34.19	9.75828									34.19	9.26727
	34.2	9.75971									34.2	9.2699
	34.21	9.76114									34.21	9.27252
	34.22	9.76256									34.22	9.27514
	34.23	9.76398									34.23	9.27775
	34.24	9.7654									34.24	9.28036
	34.25	9.76682									34.25	9.28296
	34.26	9.76823									34.26	9.28556
	34.27	9.76964									34.27	9.28816
	34.28	9.77104									34.28	9.29075
	34.29	9.77244									34.29	9.29334
	34.3	9.77384									34.3	9.29593
	34.31	9.77523									34.31	9.29851
	34.32	9.77662									34.32	9.30109
	34.33	9.77801									34.33	9.30366
	34.34	9.7794									34.34	9.30623
	34.35	9.78078									34.35	9.30879
	34.36	9.78215									34.36	9.31136
	34.37	9.78353									34.37	9.31392
	34.38	9.7849									34.38	9.31647
	34.39	9.78627									34.39	9.31902
	34.4	9.78763									34.4	9.32157
	34.41	9.78899									34.41	9.32411
	34.42	9.79035									34.42	9.32665
	34.43	9.79171									34.43	9.32918
	34.44	9.79306									34.44	9.33171
	34.45	9.7944									34.45	9.33424
	34.46	9.79575									34.46	9.33676
	34.47	9.79709									34.47	9.33928
	34.48	9.79843									34.48	9.3418
	34.49	9.79976									34.49	9.34431
	34.5	9.80109									34.5	9.34682
	34.51	9.80242									34.51	9.34932
	34.52	9.80375									34.52	9.35182
	34.53	9.80507									34.53	9.35432
	34.54	9.80639									34.54	9.35681
	34.55	9.8077									34.55	9.3593
	34.56	9.80902									34.56	9.36178
	34.57	9.81032									34.57	9.36426
	34.58	9.81163									34.58	9.36674
	34.59	9.81293									34.59	9.36921
	34.6	9.81423									34.6	9.37168
	34.61	9.81553									34.61	9.37414
	34.62	9.81682									34.62	9.3766
	34.63	9.81811									34.63	9.37906
	34.64	9.81939									34.64	9.38151
	34.65	9.82068									34.65	9.38396
	34.66	9.82196									34.66	9.38641
	34.67	9.82323									34.67	9.38885
	34.68	9.82451									34.68	9.39129
	34.69	9.82578									34.69	9.39372
	34.7	9.82705									34.7	9.39615
	34.71	9.82831									34.71	9.39858
	34.72	9.82957									34.72	9.401
	34.73	9.83083									34.73	9.40342
	34.74	9.83208									34.74	9.40583
	34.75	9.83333									34.75	9.40824
	34.76	9.83458									34.76	9.41065
	34.77	9.83583									34.77	9.41305
	34.78	9.83707									34.78	9.41545
	34.79	9.83831									34.79	9.41784
	34.8	9.83954									34.8	9.42023
	34.81	9.84078									34.81	9.42262
	34.82	9.84201									34.82	9.425
	34.83	9.84323									34.83	9.42738
	34.84	9.84446									34.84	9.42976
	34.85	9.84568									34.85	9.43213
	34.86	9.84689									34.86	9.4345
	34.87	9.84811									34.87	9.43686
	34.88	9.84932									34.88	9.43922
	34.89	9.85053									34.89	9.44158
	34.9	9.85173									34.9	9.44393
	34.91	9.85294									34.91	9.44627
	34.92	9.85413									34.92	9.44862
	34.93	9.85533									34.93	9.45096
	34.94	9.85652									34.94	9.4533
	34.95	9.85771									34.95	9.45563
	34.96	9.8589									34.96	9.45796
	34.97	9.86008									34.97	9.46028
	34.98	9.86126									34.98	9.4626
	34.99	9.86244									34.99	9.46492
	35	9.86362									35	9.46723
	35.01	9.86479									35.01	9.46954
	35.02	9.86596									35.02	9.47184
	35.03	9.86712									35.03	9.47415
	35.04	9.86829									35.04	9.47644
	35.05	9.86945									35.05	9.47874
	35.06	9.8706									35.06	9.48103
	35.07	9.87176									35.07	9.48331
	35.08	9.87291									35.08	9.48559
	35.09	9.87406									35.09	9.48787
	35.1	9.8752									35.1	9.49014
	35.11	9.87634									35.11	9.49241
	35.12	9.87748									35.12	9.49468
	35.13	9.87862									35.13	9.49694
	35.14	9.87975									35.14	9.4992
	35.15	9.88088									35.15	9.50146
	35.16	9.88201									35.16	9.50371
	35.17	9.88314									35.17	9.50595
	35.18	9.88426									35.18	9.5082
	35.19	9.88538									35.19	9.51043
	35.2	9.88649									35.2	9.51267
	35.21	9.88761									35.21	9.5149
	35.22	9.88872									35.22	9.51713
	35.23	9.88982									35.23	9.51935
	35.24	9.89093									35.24	9.52157
	35.25	9.89203									35.25	9.52379
	35.26	9.89313									35.26	9.526
	35.27	9.89423									35.27	9.52821
	35.28	9.89532									35.28	9.53041
	35.29	9.89641									35.29	9.53261
	35.3	9.8975									35.3	9.53481
	35.31	9.89858									35.31	9.537
	35.32	9.89966									35.32	9.53919
	35.33	9.90074									35.33	9.54137
	35.34	9.90182									35.34	9.54355
	35.35	9.90289									35.35	9.54573
	35.36	9.90396									35.36	9.5479
	35.37	9.90503									35.37	9.55007
	35.38	9.9061									35.38	9.55224
	35.39	9.90716									35.39	9.5544
	35.4	9.90822									35.4	9.55656
	35.41	9.90928									35.41	9.55871
	35.42	9.91033									35.42	9.56086
	35.43	9.91138									35.43	9.56301
	35.44	9.91243									35.44	9.56515
	35.45	9.91348									35.45	9.56729
	35.46	9.91452									35.46	9.56942
	35.47	9.91556									35.47	9.57155
	35.48	9.9166									35.48	9.57368
	35.49	9.91764									35.49	9.5758
	35.5	9.91867									35.5	9.57792
	35.51	9.9197									35.51	9.58003
	35.52	9.92073									35.52	9.58215
	35.53	9.92175									35.53	9.58425
	35.54	9.92277									35.54	9.58636
	35.55	9.92379									35.55	9.58846
	35.56	9.92481									35.56	9.59055
	35.57	9.92582									35.57	9.59264
	35.58	9.92683									35.58	9.59473
	35.59	9.92784									35.59	9.59682
	35.6	9.92885									35.6	9.5989
	35.61	9.92985									35.61	9.60097
	35.62	9.93085									35.62	9.60305
	35.63	9.93185									35.63	9.60511
	35.64	9.93285									35.64	9.60718
	35.65	9.93384									35.65	9.60924
	35.66	9.93483									35.66	9.6113
	35.67	9.93582									35.67	9.61335
	35.68	9.9368									35.68	9.6154
	35.69	9.93779									35.69	9.61745
	35.7	9.93877									35.7	9.61949
	35.71	9.93974									35.71	9.62153
	35.72	9.94072									35.72	9.62356
	35.73	9.94169									35.73	9.62559
	35.74	9.94266									35.74	9.62762
	35.75	9.94363									35.75	9.62964
	35.76	9.9446									35.76	9.63166
	35.77	9.94556									35.77	9.63368
	35.78	9.94652									35.78	9.63569
	35.79	9.94748									35.79	9.6377
	35.8	9.94843									35.8	9.6397
	35.81	9.94938									35.81	9.6417
	35.82	9.95033									35.82	9.6437
	35.83	9.95128									35.83	9.64569
	35.84	9.95223									35.84	9.64768
	35.85	9.95317									35.85	9.64966
	35.86	9.95411									35.86	9.65164
	35.87	9.95505									35.87	9.65362
	35.88	9.95598									35.88	9.65559
	35.89	9.95692									35.89	9.65756
	35.9	9.95785									35.9	9.65953
	35.91	9.95877									35.91	9.66149
	35.92	9.9597									35.92	9.66345
	35.93	9.96062									35.93	9.6654
	35.94	9.96154									35.94	9.66735
	35.95	9.96246									35.95	9.6693
	35.96	9.96338									35.96	9.67124
	35.97	9.96429									35.97	9.67318
	35.98	9.96521									35.98	9.67512
	35.99	9.96611									35.99	9.67705
	36	9.96702									36	9.67898
	36.01	9.96793									36.01	9.6809
	36.02	9.96883									36.02	9.68282
	36.03	9.96973									36.03	9.68474
	36.04	9.97063									36.04	9.68665
	36.05	9.97152									36.05	9.68856
	36.06	9.97241									36.06	9.69046
	36.07	9.9733									36.07	9.69237
	36.08	9.97419									36.08	9.69426
	36.09	9.97508									36.09	9.69616
	36.1	9.97596									36.1	9.69805
	36.11	9.97684									36.11	9.69993
	36.12	9.97772									36.12	9.70182
	36.13	9.9786									36.13	9.7037
	36.14	9.97947									36.14	9.70557
	36.15	9.98035									36.15	9.70744
	36.16	9.98122									36.16	9.70931
	36.17	9.98209									36.17	9.71117
	36.18	9.98295									36.18	9.71303
	36.19	9.98382									36.19	9.71489
	36.2	9.98468									36.2	9.71674
	36.21	9.98554									36.21	9.71859
	36.22	9.98639									36.22	9.72044
	36.23	9.98725									36.23	9.72228
	36.24	9.9881									36.24	9.72412
	36.25	9.98895									36.25	9.72595
	36.26	9.9898									36.26	9.72778
	36.27	9.99065									36.27	9.72961
	36.28	9.99149									36.28	9.73143
	36.29	9.99233									36.29	9.73325
	36.3	9.99317									36.3	9.73506
	36.31	9.99401									36.31	9.73687
	36.32	9.99485									36.32	9.73868
	36.33	9.99568									36.33	9.74049
	36.34	9.99651									36.34	9.74229
	36.35	9.99734									36.35	9.74408
	36.36	9.99817									36.36	9.74588
	36.37	9.99899									36.37	9.74767
	36.38	9.99982									36.38	9.74945
	36.39	10.0006									36.39	9.75123
	36.4	10.0015									36.4	9.75301
	36.41	10.0023									36.41	9.75479
	36.42	10.0031									36.42	9.75656
	36.43	10.0039									36.43	9.75833
	36.44	10.0047									36.44	9.76009
	36.45	10.0055									36.45	9.76185
	36.46	10.0063									36.46	9.7636
	36.47	10.0071									36.47	9.76536
	36.48	10.0079									36.48	9.76711
	36.49	10.0087									36.49	9.76885
	36.5	10.0095									36.5	9.77059
	36.51	10.0103									36.51	9.77233
	36.52	10.0111									36.52	9.77407
	36.53	10.0119									36.53	9.7758
	36.54	10.0127									36.54	9.77752
	36.55	10.0135									36.55	9.77925
	36.56	10.0143									36.56	9.78097
	36.57	10.0151									36.57	9.78268
	36.58	10.0159									36.58	9.78439
	36.59	10.0166									36.59	9.7861
	36.6	10.0174									36.6	9.78781
	36.61	10.0182									36.61	9.78951
	36.62	10.019									36.62	9.79121
	36.63	10.0197									36.63	9.7929
	36.64	10.0205									36.64	9.79459
	36.65	10.0213									36.65	9.79628
	36.66	10.0221									36.66	9.79796
	36.67	10.0228									36.67	9.79964
	36.68	10.0236									36.68	9.80132
	36.69	10.0244									36.69	9.80299
	36.7	10.0251									36.7	9.80466
	36.71	10.0259									36.71	9.80632
	36.72	10.0266									36.72	9.80798
	36.73	10.0274									36.73	9.80964
	36.74	10.0281									36.74	9.8113
	36.75	10.0289									36.75	9.81295
	36.76	10.0296									36.76	9.81459
	36.77	10.0304									36.77	9.81624
	36.78	10.0311									36.78	9.81788
	36.79	10.0319									36.79	9.81951
	36.8	10.0326									36.8	9.82115
	36.81	10.0334									36.81	9.82278
	36.82	10.0341									36.82	9.8244
	36.83	10.0349									36.83	9.82602
	36.84	10.0356									36.84	9.82764
	36.85	10.0363									36.85	9.82926
	36.86	10.0371									36.86	9.83087
	36.87	10.0378									36.87	9.83248
	36.88	10.0385									36.88	9.83408
	36.89	10.0392									36.89	9.83568
	36.9	10.04									36.9	9.83728
	36.91	10.0407									36.91	9.83887
	36.92	10.0414									36.92	9.84046
	36.93	10.0421									36.93	9.84205
	36.94	10.0429									36.94	9.84363
	36.95	10.0436									36.95	9.84521
	36.96	10.0443									36.96	9.84679
	36.97	10.045									36.97	9.84836
	36.98	10.0457									36.98	9.84993
	36.99	10.0464									36.99	9.85149
	37	10.0472									37	9.85306
	37.01	10.0479									37.01	9.85461
	37.02	10.0486									37.02	9.85617
	37.03	10.0493									37.03	9.85772
	37.04	10.05									37.04	9.85927
	37.05	10.0507									37.05	9.86081
	37.06	10.0514									37.06	9.86235
	37.07	10.0521									37.07	9.86389
	37.08	10.0528									37.08	9.86542
	37.09	10.0535									37.09	9.86696
	37.1	10.0542									37.1	9.86848
	37.11	10.0549									37.11	9.87001
	37.12	10.0556									37.12	9.87153
	37.13	10.0563									37.13	9.87304
	37.14	10.0569									37.14	9.87456
	37.15	10.0576									37.15	9.87606
	37.16	10.0583									37.16	9.87757
	37.17	10.059									37.17	9.87907
	37.18	10.0597									37.18	9.88057
	37.19	10.0604									37.19	9.88207
	37.2	10.0611									37.2	9.88356
	37.21	10.0617									37.21	9.88505
	37.22	10.0624									37.22	9.88654
	37.23	10.0631									37.23	9.88802
	37.24	10.0638									37.24	9.8895
	37.25	10.0644									37.25	9.89097
	37.26	10.0651									37.26	9.89244
	37.27	10.0658									37.27	9.89391
	37.28	10.0665									37.28	9.89538
	37.29	10.0671									37.29	9.89684
	37.3	10.0678									37.3	9.8983
	37.31	10.0685									37.31	9.89975
	37.32	10.0691									37.32	9.9012
	37.33	10.0698									37.33	9.90265
	37.34	10.0705									37.34	9.90409
	37.35	10.0711									37.35	9.90554
	37.36	10.0718									37.36	9.90697
	37.37	10.0724									37.37	9.90841
	37.38	10.0731									37.38	9.90984
	37.39	10.0738									37.39	9.91127
	37.4	10.0744									37.4	9.91269
	37.41	10.0751									37.41	9.91411
	37.42	10.0757									37.42	9.91553
	37.43	10.0764									37.43	9.91694
	37.44	10.077									37.44	9.91835
	37.45	10.0777									37.45	9.91976
	37.46	10.0783									37.46	9.92117
	37.47	10.079									37.47	9.92257
	37.48	10.0796									37.48	9.92396
	37.49	10.0803									37.49	9.92536
	37.5	10.0809									37.5	9.92675
	37.51	10.0815									37.51	9.92814
	37.52	10.0822									37.52	9.92952
	37.53	10.0828									37.53	9.9309
	37.54	10.0835									37.54	9.93228
	37.55	10.0841									37.55	9.93365
	37.56	10.0847									37.56	9.93502
	37.57	10.0854									37.57	9.93639
	37.58	10.086									37.58	9.93776
	37.59	10.0866									37.59	9.93912
	37.6	10.0873									37.6	9.94048
	37.61	10.0879									37.61	9.94183
	37.62	10.0885									37.62	9.94318
	37.63	10.0892									37.63	9.94453
	37.64	10.0898									37.64	9.94587
	37.65	10.0904									37.65	9.94722
	37.66	10.0911									37.66	9.94855
	37.67	10.0917									37.67	9.94989
	37.68	10.0923									37.68	9.95122
	37.69	10.0929									37.69	9.95255
	37.7	10.0936									37.7	9.95388
	37.71	10.0942									37.71	9.9552
	37.72	10.0948									37.72	9.95652
	37.73	10.0954									37.73	9.95783
	37.74	10.096									37.74	9.95914
	37.75	10.0967									37.75	9.96045
	37.76	10.0973									37.76	9.96176
	37.77	10.0979									37.77	9.96306
	37.78	10.0985									37.78	9.96436
	37.79	10.0991									37.79	9.96566
	37.8	10.0997									37.8	9.96695
	37.81	10.1004									37.81	9.96824
	37.82	10.101									37.82	9.96953
	37.83	10.1016									37.83	9.97081
	37.84	10.1022									37.84	9.97209
	37.85	10.1028									37.85	9.97337
	37.86	10.1034									37.86	9.97464
	37.87	10.104									37.87	9.97591
	37.88	10.1046									37.88	9.97718
	37.89	10.1052									37.89	9.97845
	37.9	10.1058									37.9	9.97971
	37.91	10.1064									37.91	9.98097
	37.92	10.107									37.92	9.98222
	37.93	10.1077									37.93	9.98347
	37.94	10.1083									37.94	9.98472
	37.95	10.1089									37.95	9.98597
	37.96	10.1095									37.96	9.98721
	37.97	10.1101									37.97	9.98845
	37.98	10.1107									37.98	9.98969
	37.99	10.1113									37.99	9.99092
	38	10.1119									38	9.99215
	38.01	10.1125									38.01	9.99338
	38.02	10.1131									38.02	9.9946
	38.03	10.1137									38.03	9.99583
	38.04	10.1143									38.04	9.99704
	38.05	10.1148									38.05	9.99826
	38.06	10.1154									38.06	9.99947
	38.07	10.116									38.07	10.0007
	38.08	10.1166									38.08	10.0019
	38.09	10.1172									38.09	10.0031
	38.1	10.1178									38.1	10.0043
	38.11	10.1184									38.11	10.0055
	38.12	10.119									38.12	10.0067
	38.13	10.1196									38.13	10.0079
	38.14	10.1202									38.14	10.0091
	38.15	10.1208									38.15	10.0102
	38.16	10.1214									38.16	10.0114
	38.17	10.122									38.17	10.0126
	38.18	10.1225									38.18	10.0138
	38.19	10.1231									38.19	10.0149
	38.2	10.1237									38.2	10.0161
	38.21	10.1243									38.21	10.0173
	38.22	10.1249									38.22	10.0184
	38.23	10.1255									38.23	10.0196
	38.24	10.1261									38.24	10.0208
	38.25	10.1267									38.25	10.0219
	38.26	10.1272									38.26	10.0231
	38.27	10.1278									38.27	10.0242
	38.28	10.1284									38.28	10.0254
	38.29	10.129									38.29	10.0265
	38.3	10.1296									38.3	10.0277
	38.31	10.1302									38.31	10.0288
	38.32	10.1308									38.32	10.0299
	38.33	10.1313									38.33	10.0311
	38.34	10.1319									38.34	10.0322
	38.35	10.1325									38.35	10.0333
	38.36	10.1331									38.36	10.0344
	38.37	10.1337									38.37	10.0356
	38.38	10.1342									38.38	10.0367
	38.39	10.1348									38.39	10.0378
	38.4	10.1354									38.4	10.0389
	38.41	10.136									38.41	10.04
	38.42	10.1366									38.42	10.0411
	38.43	10.1371									38.43	10.0422
	38.44	10.1377									38.44	10.0433
	38.45	10.1383									38.45	10.0444
	38.46	10.1389									38.46	10.0455
	38.47	10.1395									38.47	10.0466
	38.48	10.14									38.48	10.0477
	38.49	10.1406									38.49	10.0488
	38.5	10.1412									38.5	10.0498
	38.51	10.1418									38.51	10.0509
	38.52	10.1424									38.52	10.052
	38.53	10.1429									38.53	10.0531
	38.54	10.1435									38.54	10.0541
	38.55	10.1441									38.55	10.0552
	38.56	10.1447									38.56	10.0563
	38.57	10.1452									38.57	10.0573
	38.58	10.1458									38.58	10.0584
	38.59	10.1464									38.59	10.0595
	38.6	10.147									38.6	10.0605
	38.61	10.1476									38.61	10.0616
	38.62	10.1481									38.62	10.0626
	38.63	10.1487									38.63	10.0637
	38.64	10.1493									38.64	10.0647
	38.65	10.1499									38.65	10.0657
	38.66	10.1504									38.66	10.0668
	38.67	10.151									38.67	10.0678
	38.68	10.1516									38.68	10.0689
	38.69	10.1522									38.69	10.0699
	38.7	10.1528									38.7	10.0709
	38.71	10.1533									38.71	10.0719
	38.72	10.1539									38.72	10.073
	38.73	10.1545									38.73	10.074
	38.74	10.1551									38.74	10.075
	38.75	10.1556									38.75	10.076
	38.76	10.1562									38.76	10.077
	38.77	10.1568									38.77	10.078
	38.78	10.1574									38.78	10.079
	38.79	10.158									38.79	10.08
	38.8	10.1585									38.8	10.081
	38.81	10.1591									38.81	10.082
	38.82	10.1597									38.82	10.083
	38.83	10.1603									38.83	10.084
	38.84	10.1609									38.84	10.085
	38.85	10.1614									38.85	10.086
	38.86	10.162									38.86	10.087
	38.87	10.1626									38.87	10.088
	38.88	10.1632									38.88	10.0889
	38.89	10.1637									38.89	10.0899
	38.9	10.1643									38.9	10.0909
	38.91	10.1649									38.91	10.0919
	38.92	10.1655									38.92	10.0928
	38.93	10.1661									38.93	10.0938
	38.94	10.1667									38.94	10.0948
	38.95	10.1672									38.95	10.0957
	38.96	10.1678									38.96	10.0967
	38.97	10.1684									38.97	10.0976
	38.98	10.169									38.98	10.0986
	38.99	10.1696									38.99	10.0996
	39	10.1701									39	10.1005
	39.01	10.1707									39.01	10.1014
	39.02	10.1713									39.02	10.1024
	39.03	10.1719									39.03	10.1033
	39.04	10.1725									39.04	10.1043
	39.05	10.1731									39.05	10.1052
	39.06	10.1737									39.06	10.1061
	39.07	10.1742									39.07	10.1071
	39.08	10.1748									39.08	10.108
	39.09	10.1754									39.09	10.1089
	39.1	10.176									39.1	10.1099
	39.11	10.1766									39.11	10.1108
	39.12	10.1772									39.12	10.1117
	39.13	10.1778									39.13	10.1126
	39.14	10.1784									39.14	10.1135
	39.15	10.1789									39.15	10.1144
	39.16	10.1795									39.16	10.1153
	39.17	10.1801									39.17	10.1163
	39.18	10.1807									39.18	10.1172
	39.19	10.1813									39.19	10.1181
	39.2	10.1819									39.2	10.119
	39.21	10.1825									39.21	10.1199
	39.22	10.1831									39.22	10.1208
	39.23	10.1837									39.23	10.1216
	39.24	10.1843									39.24	10.1225
	39.25	10.1849									39.25	10.1234
	39.26	10.1855									39.26	10.1243
	39.27	10.1861									39.27	10.1252
	39.28	10.1867									39.28	10.1261
	39.29	10.1873									39.29	10.127
	39.3	10.1879									39.3	10.1278
	39.31	10.1885									39.31	10.1287
	39.32	10.1891									39.32	10.1296
	39.33	10.1897									39.33	10.1304
	39.34	10.1903									39.34	10.1313
	39.35	10.1909									39.35	10.1322
	39.36	10.1915									39.36	10.133
	39.37	10.1921									39.37	10.1339
	39.38	10.1927									39.38	10.1348
	39.39	10.1933									39.39	10.1356
	39.4	10.1939									39.4	10.1365
	39.41	10.1945									39.41	10.1373
	39.42	10.1951									39.42	10.1382
	39.43	10.1957									39.43	10.139
	39.44	10.1963									39.44	10.1399
	39.45	10.1969									39.45	10.1407
	39.46	10.1975									39.46	10.1415
	39.47	10.1981									39.47	10.1424
	39.48	10.1987									39.48	10.1432
	39.49	10.1994									39.49	10.1441
	39.5	10.2									39.5	10.1449
	39.51	10.2006									39.51	10.1457
	39.52	10.2012									39.52	10.1465
	39.53	10.2018									39.53	10.1474
	39.54	10.2024									39.54	10.1482
	39.55	10.2031									39.55	10.149
	39.56	10.2037									39.56	10.1498
	39.57	10.2043									39.57	10.1507
	39.58	10.2049									39.58	10.1515
	39.59	10.2055									39.59	10.1523
	39.6	10.2062									39.6	10.1531
	39.61	10.2068									39.61	10.1539
	39.62	10.2074									39.62	10.1547
	39.63	10.208									39.63	10.1555
	39.64	10.2087									39.64	10.1563
	39.65	10.2093									39.65	10.1571
	39.66	10.2099									39.66	10.1579
	39.67	10.2106									39.67	10.1587
	39.68	10.2112									39.68	10.1595
	39.69	10.2118									39.69	10.1603
	39.7	10.2125									39.7	10.1611
	39.71	10.2131									39.71	10.1619
	39.72	10.2137									39.72	10.1627
	39.73	10.2144									39.73	10.1634
	39.74	10.215									39.74	10.1642
	39.75	10.2156									39.75	10.165
	39.76	10.2163									39.76	10.1658
	39.77	10.2169									39.77	10.1666
	39.78	10.2176									39.78	10.1673
	39.79	10.2182									39.79	10.1681
	39.8	10.2189									39.8	10.1689
	39.81	10.2195									39.81	10.1696
	39.82	10.2201									39.82	10.1704
	39.83	10.2208									39.83	10.1712
	39.84	10.2214									39.84	10.1719
	39.85	10.2221									39.85	10.1727
	39.86	10.2228									39.86	10.1735
	39.87	10.2234									39.87	10.1742
	39.88	10.2241									39.88	10.175
	39.89	10.2247									39.89	10.1757
	39.9	10.2254									39.9	10.1765
	39.91	10.226									39.91	10.1772
	39.92	10.2267									39.92	10.178
	39.93	10.2274									39.93	10.1787
	39.94	10.228									39.94	10.1795
	39.95	10.2287									39.95	10.1802
	39.96	10.2294									39.96	10.1809
	39.97	10.23									39.97	10.1817
	39.98	10.2307									39.98	10.1824
	39.99	10.2314									39.99	10.1831
	40	10.232									40	10.1839

## Sheet: Figure2
Fig2b				Fig2c				Fig2d					Fig2e
position (µm)	∆T (˚C)			position (µm)	∆tauFAST (ns)			∆T_100mW (˚C)	∆T_130mW (˚C)	∆T_160mW (˚C)			no_heating_1 (ns)	7.05
-4.9207	1.22294			-4.9207	-0.113			1.15813	1.5445	1.64659			heating_1 (ns)	8.2
-4.63125	1.14414			-4.63125	-0.066			1.04333	1.25355	1.85489			no_heating_2 (ns)	7.12
-4.3418	1.43969			-4.3418	-0.418			0.974436	1.56476	1.60389			heating_2 (ns)	8.17
-4.05234	1.31254			-4.05234	-0.133			1.01324	1.25053	1.66057			no_heating_3 (ns)	7.03
-3.76289	2.28797			-3.76289	0.025			0.859383	1.14299	2.26579			heating_3 (ns)	8.11
-3.47344	1.85058			-3.47344	-0.051			0.914977	1.32356	1.68938			no_heating_4 (ns)	7.07
-3.18398	2.15661			-3.18398	-0.455			0.946347	1.17293	1.89964			heating_4 (ns)	8.13
-2.89453	1.5398			-2.89453	0.423			0.769352	0.849446	1.6314			no_heating_5 (ns)	7.09
-2.60508	2.99989			-2.60508	0.214			0.907558	1.03977	1.51984			heating_5 (ns)	8.17
-2.31562	2.11857			-2.31562	0.169			0.847271	1.01742	2.08683
-2.02617	2.87886			-2.02617	0.046			0.713615	0.955824	1.67227
-1.73672	3.66066			-1.73672	0.269			0.552848	1.27813	1.74583
-1.44727	3.92143			-1.44727	0.185			0.649038	1.62048	1.82833
-1.15781	4.82918			-1.15781	-0.122			0.533403	1.30873	1.86636
-0.868359	5.19731			-0.868359	-0.31			0.645754	1.3522	1.62471
-0.578906	4.63276			-0.578906	0.537			0.670118	1.23902	1.82202
-0.289453	5.19364			-0.289453	0.006			0.837336	1.12831	1.71286
0	4.78352			0	-0.26			0.472972	1.03855	1.21302
0.289453	4.30458			0.289453	-0.522			0.691471	1.21547	1.45101
0.578906	4.46978			0.578906	-0.288			0.741446	1.12921	1.5134
0.868359	3.29124			0.868359	0.363			1.0457	2.00542	3.14567
1.15781	3.22379			1.15781	0.124			0.882827	1.28725	2.91949
1.44727	2.3985			1.44727	-0.061			0.847718	1.66369	2.21976
1.73672	2.63956			1.73672	0.617			0.895673	1.47282	2.66492
2.02617	2.36164			2.02617	-0.597			0.89506	1.4281	2.62666
2.31562	2.2036			2.31562	-0.291			0.93555	1.37696	2.83739
2.60508	1.11881			2.60508	-0.255			1.10357	1.04635	2.38002
2.89453	1.64871			2.89453	-0.233			1.08244	1.48216	2.47005
3.18398	1.89136			3.18398	-0.534			0.872588	1.52453	2.93641
3.47344	1.93062			3.47344	-0.775			0.902264	1.68941	2.65104
3.76289	2.27986			3.76289	-0.13
4.05234	1.49544			4.05234	0.135
4.3418	1.6057			4.3418	0.078			average	SD	SE
4.63125	1.07804			4.63125	0.078			0.846847	0.170369	0.031105
								1.3134	0.249343	0.0455236
								2.03867	0.515255	0.0940724

## Sheet: Figure3
Fig3b																																	Fig3c
Time (s)	cell01_tauFAST_FPT (ns)	cell02_tauFAST_FPT (ns)	cell03_tauFAST_FPT (ns)	cell04_tauFAST_FPT (ns)	cell05_tauFAST_FPT (ns)	cell06_tauFAST_FPT (ns)	cell07_tauFAST_FPT (ns)	cell08_tauFAST_FPT (ns)	cell09_tauFAST_FPT (ns)	cell10_tauFAST_FPT (ns)	cell11_tauFAST_FPT (ns)	cell12_tauFAST_FPT (ns)	cell13_tauFAST_FPT (ns)	cell14_tauFAST_FPT (ns)	cell15_tauFAST_FPT (ns)	cell16_tauFAST_FPT (ns)	cell17_tauFAST_FPT (ns)	cell18_tauFAST_FPT (ns)	cell19_tauFAST_FPT (ns)	cell20_tauFAST_FPT (ns)	cell21_tauFAST_FPT (ns)	cell22_tauFAST_FPT (ns)	cell23_tauFAST_FPT (ns)	cell24_tauFAST_FPT (ns)	cell25_tauFAST_FPT (ns)	cell26_tauFAST_FPT (ns)	cell27_tauFAST_FPT (ns)	cell28_tauFAST_FPT (ns)	cell29_tauFAST_FPT (ns)	average_tauFAST_FPT (ns)			5sec_heating
0	6.08914	6.38322	6.31642	6.00197	6.50056	6.31896	6.67595	6.85936	6.97225	6.68333	6.66941	6.53909	6.86164	6.60198	7.10198	7.02235	7.0582	7.04579	7.15396	6.1514	6.26065	6.08759	6.42318	7.06766	7.0031	6.82906	6.86199	6.80157	7.02055	6.66767			Time (s)	cell01_∆T (˚C)	cell02_∆T (˚C)	cell03_∆T (˚C)	cell04_∆T (˚C)	cell05_∆T (˚C)	cell06_∆T (˚C)	cell07_∆T (˚C)	cell08_∆T (˚C)	cell09_∆T (˚C)	cell10_∆T (˚C)	cell11_∆T (˚C)	cell12_∆T (˚C)	cell13_∆T (˚C)	cell14_∆T (˚C)	cell15_∆T (˚C)	cell16_∆T (˚C)
0.07	6.05931	6.3757	6.31012	6.04708	6.45806	6.35098	6.77616	6.93477	6.95263	6.79745	6.65805	6.59057	6.72231	6.7064	7.16402	7.11573	7.00895	7.10031	7.21872	6.09321	6.22549	6.0553	6.47959	7.06449	6.91977	6.77348	6.91138	6.81952	7.03498	6.68016			-7	0.0285645	0.0141106	-4.95911e-05	-0.0436516	-0.0244637	0.0200691	0.00947189	0.00117111	-0.018652	-0.0780277	-0.0752926	-0.03125	0.0352535	0.059082	-0.132374	0.125538
0.14	6.02087	6.40027	6.31389	6.02667	6.60176	6.37996	6.68969	6.85645	6.89038	6.78392	6.55306	6.50889	6.86982	6.60785	7.19578	6.98251	7.08729	7.0486	7.21113	6.22573	6.23166	6.00356	6.43584	7.01287	7.00654	6.73333	6.9193	6.79254	7.0861	6.6716			-6.93	-0.0427246	0.0053215	0.0219231	-0.0246086	0.0810051	0.0513191	0.0177727	0.0382805	-0.00546837	-0.0174808	0.0116215	0.0913086	-0.00820351	-0.0444336	-0.0732918	-0.129345
0.21	6.09828	6.37055	6.32523	6.04002	6.53697	6.3892	6.69019	6.87888	6.9369	6.735	6.608	6.51979	6.90214	6.51777	7.13626	7.21117	7.01902	7.0614	7.12951	6.22414	6.23738	6.08791	6.53456	7.0385	6.91119	6.72054	6.86428	6.74674	7.00777	6.6717			-6.86	0.0412598	0.00825119	-0.052784	-0.00263596	0.0609856	-0.0624504	-0.0120125	-0.0627937	-0.0210934	0.0469723	0.119043	-0.0566406	-0.1	0.0429688	-0.174366	-0.0556145
0.28	6.08347	6.40971	6.31975	6.04839	6.5411	6.43347	6.6785	6.9999	6.91119	6.76684	6.62825	6.49912	6.83312	6.66508	7.13212	7.06276	7.11574	7.11374	7.15763	6.2134	6.20416	6.10295	6.50215	7.10531	6.88612	6.76561	6.88587	6.83556	7.04751	6.68788			-6.79	-0.067627	0.0145988	0.0170403	0.102345	-0.0674324	0.00981522	0.0587883	-0.0110359	-0.0254879	0.0235348	0.000391006	-0.0268555	-0.0521488	0.0117188	-0.0713387	0.045948
0.35	6.14587	6.37517	6.28836	6.04972	6.52277	6.46608	6.74687	6.89726	6.96237	6.71683	6.64248	6.57976	6.88107	6.59084	7.17855	7.08319	7.03934	7.07877	7.19702	6.08883	6.27113	5.99824	6.43103	7.06154	6.93749	6.75418	6.86055	6.80008	7.02222	6.67819			-6.72	0.0407715	0.0673332	-0.0566902	-0.0167961	-0.0571785	-0.032177	-0.0784187	-0.0212898	-0.034277	0.0245113	0.012598	-0.0112305	0.0215817	0.0112305	0.0116692	-0.115185
0.42	6.06818	6.36547	6.31265	6.04432	6.55069	6.46369	6.78779	6.85145	6.97277	6.73907	6.679	6.56789	6.82615	6.60196	7.15306	7.10856	7.03706	7.02169	7.12927	6.22508	6.22628	6.15444	6.42456	7.12619	6.80347	6.83098	6.93216	6.85588	7.00032	6.68483			-6.65	0.0393066	-0.049366	0.0136223	0.0037117	-0.0176277	0.00932693	-0.0120125	0.018261	0.0497074	-0.0111332	-0.00107384	0.0151367	-0.0770512	-0.0698242	0.0360832	0.0977058
0.49	6.05338	6.37791	6.32634	6.00587	6.64686	6.43204	6.71973	6.84683	6.9745	6.81592	6.64384	6.54041	6.85778	6.6801	7.06855	7.09471	7.06703	7.1317	7.25805	6.18753	6.19131	6.1151	6.47915	6.89669	6.84017	6.78127	7.01997	6.69476	7.03607	6.68219			-6.58	-0.010498	0.00239182	0.0370598	0.00664139	0.0629387	-0.0395012	0.114452	-0.0833015	-0.00302696	0.0240231	0.0379887	0.0405273	0.186132	-0.00830078	0.144482	0.0425301
0.56	6.11159	6.40312	6.36592	6.08744	6.53629	6.42064	6.63033	6.91693	6.94602	6.7818	6.73209	6.59763	6.76884	6.58435	7.2253	7.18731	7.06836	7.06585	7.16594	6.15733	6.33217	6.01078	6.4686	7.07693	6.97308	6.75279	6.84183	6.77148	6.95457	6.68742			-6.51	-0.00952148	-0.0854988	0.0233879	0.00468826	0.0053215	-0.0136223	-0.00859451	0.0465813	0.0340824	0.0103512	-0.011816	0.0288086	0.0874996	-0.0756836	-0.0205574	0.00835037
0.63	6.11269	6.40245	6.32652	5.97071	6.52703	6.42381	6.87551	6.88391	6.99264	6.66843	6.60977	6.53294	6.81695	6.63994	7.10567	7.20463	7.01747	7.01976	7.20597	6.09552	6.21303	6.09631	6.48303	7.10354	6.93231	6.63827	6.97503	6.62756	6.9053	6.6692			-6.44	0.0524902	0.0297356	0.0116692	-0.0944328	-0.030323	0.0273933	0.0128899	0.0749016	0.00966835	-0.0189457	-0.0665035	-0.0161133	0.0157223	-0.00683594	0.151318	0.0610847
0.7	6.04458	6.43774	6.31804	6.02808	6.54448	6.35727	6.66113	6.9103	7.00769	6.78099	6.66698	6.61945	6.81676	6.636	7.15114	7.08517	7.10858	7.02891	7.18471	6.1264	6.26023	6.04912	6.53768	6.94725	6.85652	6.73158	6.8857	6.66951	7.0279	6.67172			-6.37	-0.0720215	-0.00688553	-0.0151863	0.0647469	-0.0132332	0.0298347	-0.102345	-0.000782013	0.0145512	-0.00380898	-0.0269527	-0.0336914	-0.108789	0.0800781	0.128368	-0.0810051
0.77	6.10137	6.39223	6.29461	5.99237	6.58508	6.4149	6.77645	6.87063	6.92212	6.7275	6.65451	6.57556	6.83577	6.64124	7.17938	7.09391	6.89889	7.03256	7.19641	6.12797	6.26305	6.12723	6.51792	7.12322	6.94359	6.82079	6.87248	6.72599	7.0662	6.68186			-6.3	0.0466309	-0.0757332	0.0507317	0.0388679	0.00776291	-0.0414543	0.139355	0.0695305	0.0106449	0.136816	-0.00400352	0.00439453	-0.137598	-0.0678711	0.0785637	0.0898933
0.84	5.99589	6.43996	6.28051	6.02731	6.5231	6.39041	6.69139	6.86758	6.94175	6.81105	6.70405	6.56949	6.83816	6.6097	7.05504	7.1286	7.0921	7.09882	7.15526	6.13846	6.22318	6.02671	6.5308	7.09804	6.85198	7.0208	6.93909	6.76595	6.97301	6.68235			-6.23	0.0778809	-0.045948	-0.00395584	-0.0172844	0.0980949	0.00542068	0.112499	0.0587883	-0.0391598	0.0103512	-0.00546837	0.0195312	0.0572262	0.0849609	-0.0435066	-0.0136223
0.91	6.08405	6.45205	6.34628	5.97305	6.49127	6.44707	6.79267	6.84951	6.88016	6.765	6.64615	6.58579	6.83797	6.59516	7.08618	7.16054	6.95417	7.16583	7.13431	6.29992	6.23012	6.1216	6.46569	7.02183	6.96372	6.70498	6.98224	6.74507	7.01942	6.68282			-6.16	0.0671387	0.0355949	-0.0264168	-0.00800705	-0.0132332	0.00151443	-0.0222664	-0.0305672	0.0306644	0.0240231	-0.0494137	-0.112305	0.00156212	0.0258789	-0.0586433	0.0225105
0.98	6.06846	6.39377	6.36587	6.09079	6.54149	6.40709	6.76751	6.93214	6.96645	6.73908	6.57112	6.4958	6.77589	6.54336	7.12054	7.17584	7.08654	7.02218	7.16747	6.09475	6.22236	6.08024	6.476	7.12531	6.85428	6.85694	7.0417	6.77961	7.1165	6.68549			-6.09	-0.0461426	-0.00102615	-0.0688972	0.0208015	-0.0674324	-0.0399895	-0.016407	0.0553703	0.0443363	0.115332	0.0770512	-0.0224609	-0.142481	0.0273438	-0.174854	0.0864754
1.05	6.11016	6.34362	6.38755	5.96058	6.63241	6.34309	6.74605	6.88419	6.91938	6.82242	6.64853	6.57949	6.7764	6.67987	7.0243	7.10279	7.05684	7.07793	7.21309	6.19219	6.20199	6.0614	6.53436	7.1407	6.8658	6.74606	6.9316	6.75152	7.02379	6.68131			-6.02	0.010498	0.0160637	-0.0112801	0.0139656	-0.0195808	-0.0277824	0.0431633	-0.0520515	-0.0323238	-0.075098	-0.00156212	-0.0307617	-0.0345707	-0.15332	-0.152393	-0.060009
1.12	6.13016	6.37229	6.37253	5.94936	6.48632	6.39606	6.79575	6.87469	6.92918	6.77553	6.68127	6.55885	6.85022	6.65178	7.22013	7.06784	7.08379	6.98956	7.21586	6.11898	6.26779	6.0164	6.41845	7.07146	6.88819	6.73488	6.86634	6.73384	6.9528	6.67139			-5.95	0.092041	0.0658684	0.0116692	-0.0558586	-0.0396004	0.0347176	-0.00712967	-0.0452156	-0.0293942	0.0787106	0.0145512	-0.0678711	-0.00429726	0.0766602	0.0751457	-0.0961418
1.19	6.09343	6.4745	6.36585	6.03943	6.64757	6.5083	6.66402	6.8792	6.98301	6.80298	6.63404	6.5675	6.8855	6.76029	7.10079	7.05458	7.08488	7.14369	7.16073	6.20546	6.21394	6.01603	6.47474	7.16168	6.9597	6.76558	6.94441	6.81739	6.94185	6.70176			-5.88	0.0246582	0.00190353	-0.0269051	0.118946	-0.0122566	-0.0224113	0.0509758	-0.0500984	0.0931644	0.0386715	-0.0640621	-0.0649414	0.11289	0.100098	-0.00932693	0.0127449
1.26	6.01273	6.3873	6.32571	6.00358	6.56851	6.43432	6.77727	6.96555	6.95238	6.75788	6.65964	6.63394	6.84742	6.55951	7.13568	7.1874	7.13054	7.0896	7.24108	6.25711	6.18891	6.08438	6.45055	6.95798	6.93512	6.70982	6.93036	6.68593	6.94437	6.68326			-5.81	0.0124512	0.0258293	0.00483322	-0.0250969	-0.0308113	-0.0644035	-0.10918	0.0734367	0.000879288	-0.0458012	-0.0254879	0.000488281	0.058691	0.0395508	-0.124561	0.144581
1.33	6.02537	6.37503	6.35834	6.0012	6.64081	6.41636	6.66684	6.89146	6.98441	6.71234	6.6564	6.49727	6.93799	6.70897	7.23534	7.09891	7.11503	7.1415	7.15578	6.19738	6.23221	6.11605	6.44019	7.10269	6.91259	6.76237	6.99773	6.76859	7.02928	6.69581			-5.74	0.0432129	-0.00590897	-0.00932693	-0.0353508	-0.0757332	-0.0653801	0.0626946	0.0231438	-0.0181637	-0.000391006	-0.0396481	-0.090332	-0.113672	0.0527344	0.0106926	0.0420418
1.4	6.04792	6.40491	6.32741	6.03757	6.5642	6.43109	6.74135	6.89205	6.95566	6.7015	6.62421	6.56422	6.65066	6.60789	7.09224	7.10201	7.12419	7.09937	7.23492	6.25611	6.18722	6.10235	6.4595	7.02612	6.92636	6.71713	7.01022	6.8113	7.01864	6.67994			-5.67	0.032959	0.0272942	-0.0288582	-0.0841789	-0.0747566	0.0532722	-0.0525398	0.0451164	0.0741215	0.11582	0.0306644	0.00439453	0.0132809	0.0473633	0.0473137	0.0679207
1.47	6.08007	6.37347	6.32292	5.99609	6.5105	6.37254	6.82133	6.85929	6.98134	6.77621	6.63101	6.53607	6.84022	6.71301	7.09999	7.22561	7.02483	7.13576	7.18864	6.09467	6.27766	5.98925	6.56802	7.04047	6.89191	6.74372	6.92433	6.83964	6.89848	6.68128			-5.6	-0.0515137	0.0390129	0.00971603	0.0334969	-0.0264168	-0.0639153	0.0324211	0.0250969	0.00185585	0.0259762	-0.0347652	0.0454102	0.0020504	0.0546875	-0.0508308	0.0400887
1.54	6.07133	6.37991	6.36745	6.09514	6.65298	6.46616	6.77216	6.77798	6.93894	6.74538	6.65792	6.56754	6.79543	6.62567	7.01786	7.10385	7.02141	7.10864	7.20491	6.30036	6.30713	6.13256	6.49971	7.02898	6.88455	6.83113	6.91114	6.72911	6.99852	6.68944			-5.53	0.0236816	-0.00688553	0.0473137	-0.02705	-0.0122566	-0.040966	0.00458908	0.00556564	0.00625038	0.120214	-0.0171871	-0.0195312	-0.0770512	0.043457	0.0277824	0.0254402
1.61	6.04418	6.37684	6.34429	6.01672	6.62018	6.36716	6.75056	6.8907	6.95326	6.88818	6.59723	6.51483	6.73934	6.63774	7.22782	7.12623	7.20905	7.17453	7.14255	6.2516	6.25346	6.059	6.5869	7.12024	6.952	6.83039	6.87088	6.69541	6.98553	6.69748			-5.46	0.00952148	0.0385246	0.000926971	0.00468826	0.0888176	-0.00239182	-0.0168953	-0.0334969	-0.00400352	0.0474606	-0.043066	0.0571289	0.0420895	-0.0419922	0.226513	-0.167919
1.68	6.08543	6.38992	6.32122	6.01255	6.59276	6.41537	6.75533	6.86908	6.95247	6.77041	6.62737	6.51092	6.66062	6.58641	7.08562	7.00646	7.01695	7.13765	7.17049	6.31451	6.22708	6.05449	6.49962	6.97837	6.81187	6.78352	6.96238	6.68823	7.10538	6.66871			-5.39	0.0134277	-0.0435066	0.0766106	0.0691414	-0.033741	-0.00678635	-0.0295906	-0.00175858	-0.0386715	0.011816	-0.0406246	0.00634766	-0.0584965	0.0214844	-0.0391121	-0.00336838
1.75	6.07701	6.38473	6.26143	6.00993	6.61776	6.42263	6.76427	6.91399	6.96021	6.74721	6.64397	6.59247	6.97439	6.72683	7.10711	7.20194	7.07911	7.11979	7.12261	6.08396	6.20686	6.04383	6.47577	7.07999	6.91077	6.80451	6.89607	6.84142	6.96645	6.69093			-5.32	-0.0334473	0.0258293	0.0136223	-0.00556564	-0.0581551	-0.0116692	0.144726	-0.000782013	0.0462894	0.0289059	-0.0376949	0.00439453	-0.126368	-0.0170898	0.0233879	0.0918465
1.82	6.04682	6.37148	6.36673	6.00086	6.53232	6.4121	6.80073	6.93205	6.97195	6.72474	6.60557	6.56564	6.84152	6.69198	7.07646	7.13466	7.0657	7.0573	7.24626	6.17687	6.22586	6.13303	6.46005	7.08633	6.96361	6.77252	6.8736	6.69159	7.02216	6.6845			-5.25	0.0895996	0.072216	-0.0166512	0.0647469	-0.0166512	0.061573	0.0167961	-0.0300789	-0.0269527	-0.0321293	-0.0318356	0.0161133	-0.00429726	-0.0371094	-0.0142097	0.0166512
1.89	6.07072	6.45557	6.33943	6.00645	6.57239	6.38846	6.76102	6.88296	7.01369	6.74991	6.58009	6.59431	6.81452	6.65788	7.12059	7.17554	7.07756	7.14396	7.19451	6.15819	6.25488	6.07982	6.49575	6.94978	6.92014	6.63726	6.98526	6.87391	6.96868	6.68701			-5.18	0.0461426	0.0551262	-0.0293465	-0.0211906	0.0487785	-0.0775871	0.0177727	0.00898361	0.0106449	-0.108789	-0.0269527	0.0166016	0.0293942	0.0380859	-0.077198	0.0854988
1.96	6.07774	6.46044	6.3754	6.07083	6.51261	6.40145	6.74852	6.91761	6.90504	6.78256	6.68845	6.48243	6.86172	6.68679	6.96139	7.08945	7.06186	7.18041	7.12579	6.15057	6.25766	6.05951	6.49586	7.03713	6.89497	6.74429	6.98229	6.77227	7.07378	6.68479			-5.11	-0.000244141	-0.0669441	-0.00835037	0.0686531	0.0233879	0.00737381	-0.0413094	0.0133781	0.0467777	-0.081934	0.0384769	-0.00292969	-0.0931644	0.0366211	0.0263176	0.0117683
2.03	6.07053	6.4622	6.38126	6.04228	6.65099	6.47868	6.81596	6.87724	7.03072	6.71884	6.62799	6.60302	6.77849	6.59136	7.15904	7.06706	7.06577	7.06138	7.25803	6.15629	6.28261	6.01256	6.50266	6.99152	6.90308	6.8194	6.98941	6.69347	6.94532	6.69094			-5.04	0.0119629	-0.018116	-0.0205574	0.0642586	-0.0942879	-0.0727043	0.0265617	0.0792961	0.0213871	-0.0121098	-9.72748e-05	-0.090332	-0.11709	0.00292969	0.0639153	4.95911e-05
2.1	6.13865	6.46242	6.33946	6.01555	6.53281	6.46279	6.76735	6.82241	6.99723	6.75644	6.62524	6.59017	6.7793	6.60144	7.13897	7.09716	7.01141	7.06946	7.25443	6.2222	6.19286	6.14312	6.48081	7.13375	6.92095	6.81256	6.96014	6.74251	7.05209	6.69392			-4.97	0.0935059	0.0551262	-4.95911e-05	-0.00312424	0.0648918	4.95911e-05	0.065136	0.030468	0.0145512	0.137793	-0.0684566	-0.0283203	-0.0428715	0.36377	0.0785637	-0.156689
2.17	6.02274	6.36956	6.40954	6.01582	6.63062	6.42179	6.71698	6.83757	7.02184	6.74337	6.66514	6.58311	6.86755	6.67434	7.30281	7.24663	7.0612	7.03443	7.16352	6.18128	6.29741	6.05873	6.49613	7.09068	7.02902	6.73849	6.96143	6.73914	7.00265	6.70288			-4.9	0.203369	0.113232	0.0297356	0.0662117	0.297802	0.014698	0.454296	0.426464	0.676661	0.375586	0.136133	0.09375	0.102148	0.409668	0.372021	0.229542
2.24	6.05014	6.38602	6.39275	5.93914	6.56984	6.35495	6.70368	6.83887	6.95208	6.79902	6.66833	6.556	6.82641	6.63303	7.12006	7.0544	7.09451	7.06005	7.29952	6.15001	6.29275	6.02019	6.52494	7.03244	6.96578	6.6882	6.94353	6.76205	7.09015	6.68168			-4.83	0.268311	0.29829	0.348095	0.286427	0.328075	0.380909	0.945995	0.668163	0.810938	0.433203	0.320703	0.289551	0.299902	0.513672	0.418896	0.574757
2.31	6.06114	6.4004	6.32473	5.95964	6.62993	6.39444	6.75506	6.903	6.92336	6.77306	6.62708	6.60419	6.84006	6.67236	7.09573	7.12634	7.0184	7.11843	7.21881	6.27483	6.18912	6.08664	6.48305	7.00388	7.03425	6.6901	7.00483	6.80922	6.98648	6.68995			-4.76	0.357178	0.266064	0.482372	0.46172	0.392529	0.541554	0.959179	0.615917	0.831934	0.56455	0.354395	0.347656	0.402441	0.501953	0.567821	0.644093
2.38	6.10697	6.40577	6.40813	6.08599	6.52946	6.44907	6.74748	6.9183	6.97573	6.68396	6.67842	6.62979	6.80661	6.66299	7.12277	7.09648	7.08965	7.04286	7.11294	6.21478	6.26409	6.03253	6.50952	7.05321	6.9194	6.85918	6.94932	6.7776	6.98909	6.69387			-4.69	0.346436	0.350536	0.437939	0.470997	0.577099	0.495167	1.09932	0.76582	0.92959	0.516211	0.2792	0.246582	0.53623	0.683594	0.78413	0.626026
2.45	6.09737	6.3757	6.3406	6.02625	6.54398	6.46138	6.84693	6.92489	6.96356	6.8779	6.64382	6.57865	6.89865	6.66797	7.20926	7.16214	7.01039	7.09703	7.23834	6.27924	6.24886	6.06502	6.51411	7.00656	7.00266	6.82878	7.02736	6.79082	6.93274	6.71245			-4.62	0.381592	0.417431	0.580029	0.555469	0.603466	0.727589	1.09004	0.768261	0.926661	0.732031	0.433496	0.380371	0.666113	0.632324	0.700634	0.804249
2.52	6.06485	6.37228	6.35477	6.08604	6.54586	6.39421	6.75449	6.87734	7.03888	6.80815	6.65751	6.60312	6.83766	6.65093	7.11677	7.15069	6.99195	7.07683	7.10716	6.22073	6.18792	6.15663	6.5242	7.08182	6.92464	6.7811	6.93582	6.83052	7.0333	6.69538			-4.55	0.417725	0.339306	0.652294	0.499805	0.601513	0.630421	1.12568	0.779491	0.984278	0.831152	0.556055	0.366211	0.676367	0.677246	0.711865	0.880421
2.59	6.06459	6.30251	6.37473	6.04685	6.57733	6.42545	6.86136	6.81853	6.9228	6.73414	6.71413	6.5724	6.77322	6.60403	7.11999	7.07766	7.03842	7.14874	7.18106	6.07908	6.22404	6.08802	6.54272	7.00904	6.8727	6.73318	7.02124	6.64102	6.97167	6.67382			-4.48	0.431885	0.419872	0.625439	0.601368	0.646923	0.761768	1.09736	0.729687	1.08486	0.651953	0.46084	0.424805	0.61875	0.604492	0.813427	0.759327
2.66	6.05423	6.38771	6.3059	6.06489	6.67052	6.41253	6.77838	6.85314	6.98369	6.70413	6.58126	6.65567	6.756	6.69078	7.20756	7.09241	7.02284	7.02718	7.19598	6.24916	6.2742	6.02369	6.52073	7.05725	6.91577	6.81782	7.03076	6.75089	7.00904	6.6929			-4.41	0.4646	0.447216	0.720165	0.625294	0.734325	0.696339	1.14228	0.833202	1.0751	0.784765	0.470118	0.438477	0.607519	0.787109	0.80415	0.938038
2.73	6.04235	6.39984	6.37178	6.01049	6.58682	6.35917	6.75736	6.83871	6.96331	6.67678	6.66194	6.56273	6.83615	6.58314	7.10631	7.14743	7.09481	7.00227	7.24809	6.21552	6.19001	6.08203	6.43393	7.00992	6.94429	6.75339	6.9487	6.82485	7.06085	6.67976			-4.34	0.415771	0.527294	0.724071	0.619923	0.583446	0.721241	1.42158	0.755566	1.07852	0.811132	0.433985	0.365234	0.671972	0.650391	1.0727	0.551319
2.8	6.08586	6.39999	6.30227	5.98281	6.54304	6.44556	6.72979	6.88153	7.00794	6.7004	6.75942	6.60918	6.81854	6.61808	7.0206	7.21464	6.99827	7.074	7.24461	6.21082	6.24004	6.16115	6.43609	7.12223	6.87654	6.78402	6.89218	6.78849	7.069	6.69025			-4.27	0.414795	0.44038	0.73872	0.642872	0.587841	0.748585	1.33857	0.815136	1.20107	0.900976	0.510645	0.46875	0.669531	0.792969	0.913525	0.7813
2.87	6.09724	6.39092	6.3688	5.99492	6.54951	6.47567	6.73957	6.91111	6.94357	6.75393	6.65243	6.56659	6.88222	6.6821	7.06404	7.03826	7.02127	7.1383	7.14095	6.34528	6.24315	6.12784	6.46515	7.09683	6.91877	6.86102	6.9443	6.76806	6.88242	6.69187			-4.2	0.469482	0.472118	0.712353	0.54961	0.641552	0.780323	1.28633	0.93623	1.17178	0.713964	0.630762	0.498047	0.829199	0.858398	0.848583	0.954639
2.94	6.07992	6.39538	6.39046	6.00967	6.54367	6.3672	6.71214	6.82977	6.95486	6.80841	6.66373	6.68156	6.73904	6.58531	6.98817	7.09108	7.00593	7.09941	7.25302	6.1297	6.23569	6.10893	6.47926	7.09601	6.89349	6.76133	7.02799	6.86976	7.05601	6.68472			-4.13	0.467529	0.471142	0.803661	0.650684	0.69331	0.828175	1.23994	0.839062	1.06729	0.94248	0.55459	0.524902	0.655371	0.696289	1.00727	0.858448
3.01	6.02983	6.39995	6.37647	6.08087	6.59305	6.43692	6.7739	6.87195	6.9428	6.78928	6.65076	6.54311	6.85641	6.66742	7.06389	7.16168	7.12397	7.05397	7.17501	6.17884	6.21301	6.09441	6.52706	7.03225	6.95441	6.76274	6.95962	6.77023	6.96189	6.69123			-4.06	0.515869	0.500439	0.690868	0.596973	0.927685	0.800343	1.26631	0.946972	1.08877	0.868261	0.564844	0.476074	0.66123	0.666992	0.919872	0.815479
3.08	6.0894	6.45089	6.36568	6.0001	6.57862	6.39585	6.6507	6.86421	6.93863	6.78993	6.68671	6.57104	6.81954	6.6383	7.12335	7.04742	7.12505	7.11857	7.23627	6.23207	6.18893	6.10782	6.54128	6.96732	6.9453	6.78794	6.91331	6.78192	7.06305	6.69032			-3.99	0.529541	0.539501	0.797802	0.625294	0.820263	0.844288	1.41182	0.929394	1.11709	0.736914	0.514063	0.55957	0.787695	0.811035	0.89497	0.846729
3.15	6.01342	6.33982	6.34053	6.01381	6.67631	6.43508	6.71104	6.89648	6.93263	6.75825	6.641	6.58725	6.73987	6.63705	7.14044	7.19627	7.02723	7.10353	7.15789	6.2061	6.25255	6.06886	6.46908	7.01141	6.89624	6.85152	6.94147	6.86944	7.05781	6.6887			-3.92	0.534424	0.520946	0.820751	0.597462	0.814892	0.828175	1.15254	1.08223	1.13564	0.809179	0.558985	0.540039	0.61875	0.713379	0.896435	0.884327
3.22	6.08943	6.38903	6.40278	6.01558	6.6596	6.38847	6.82114	6.81212	6.99569	6.78859	6.58956	6.61115	6.782	6.56163	7.21396	7.15914	7.06835	7.07004	7.17468	6.14402	6.19753	6.10383	6.51295	7.05108	6.90768	6.80637	6.95512	6.82862	6.96298	6.69183			-3.85	0.488525	0.615185	0.814892	0.645313	0.594677	0.786671	1.27119	1.05488	1.15029	0.843359	0.68545	0.657227	0.709082	0.784668	0.985302	0.741749
3.29	6.08805	6.307	6.35132	6.01394	6.53732	6.41397	6.71505	6.91852	6.9574	6.77832	6.6273	6.63603	6.84431	6.61972	7.10051	7.13601	6.98663	7.00414	7.18662	6.15113	6.23637	6.00547	6.53734	7.06802	6.91387	6.78907	7.02198	6.77685	7.04795	6.68173			-3.78	0.485596	0.465771	0.818798	0.651173	0.714794	0.901417	1.17695	0.980175	1.0834	0.924414	0.542383	0.628906	0.815039	0.704102	1.30073	0.884327
3.36	6.05227	6.41443	6.32998	5.95256	6.54802	6.45313	6.73415	6.94175	6.98491	6.75248	6.64904	6.62473	6.7611	6.5547	7.21729	7.17143	7.03627	7.11462	7.16401	6.13735	6.27286	6.06756	6.5265	7.0341	6.93654	6.80962	6.89871	6.83629	7.00839	6.68913			-3.71	0.516846	0.494579	0.850048	0.683399	0.814892	0.940479	1.3415	0.855175	1.22842	1.00986	0.609766	0.590332	0.713476	0.791016	0.955517	1.01372
3.43	6.05331	6.37925	6.29054	6.0553	6.58371	6.45543	6.62901	6.87997	6.96556	6.76468	6.64656	6.5818	6.97568	6.62085	7.20237	7.07317	7.06999	7.16912	7.26409	6.15863	6.16203	6.00117	6.45481	6.9933	6.82148	6.76514	7.01843	6.89755	6.8901	6.68355			-3.64	0.50708	0.555126	0.840282	0.69463	0.904736	0.839405	1.28096	1.00947	1.10244	1.03379	0.598047	0.64502	0.656347	0.848633	0.970165	1.07329
3.5	6.09723	6.31522	6.34466	6.0377	6.66009	6.38638	6.84133	6.93651	6.97046	6.88344	6.60514	6.5663	6.89848	6.70013	7.16891	7.19085	7.01803	7.05217	7.16243	6.18814	6.29405	6.03647	6.50806	7.14884	6.86298	6.77213	6.943	6.75922	7.02628	6.70257			-3.57	0.481689	0.48872	0.763622	0.672169	0.759228	0.932667	1.24824	0.906445	1.14248	0.949316	0.674707	0.661621	0.785254	0.751953	1.0727	1.04741
3.57	6.0107	6.3439	6.36628	6.00042	6.60703	6.4318	6.81979	6.9283	6.967	6.77674	6.72102	6.60211	6.84032	6.56363	7.08498	7.11903	7.00605	7.10574	7.18209	6.15386	6.24155	6.0533	6.47843	7.00586	6.98761	6.90138	6.94511	6.6869	7.04621	6.68887			-3.5	0.489014	0.641552	0.789501	0.721485	0.82954	0.922901	1.24922	1.02656	1.18838	0.913671	0.467676	0.480957	0.735937	0.917969	0.890575	0.92876
3.64	6.0936	6.41957	6.3291	6.00567	6.57291	6.42773	6.70242	6.85552	6.92906	6.7886	6.65005	6.61596	6.73331	6.70549	7.07309	7.14482	6.99209	7.09288	7.16355	6.26915	6.24426	6.11189	6.52301	7.09644	6.84604	6.76289	7.02925	6.66218	6.95138	6.68248			-3.43	0.506104	0.50581	0.811474	0.650196	0.757763	0.872608	1.45869	1.02021	1.19717	1.04307	0.743555	0.531738	0.8375	0.791992	1.01802	1.07769
3.71	6.11676	6.38676	6.35911	6.02451	6.58905	6.3884	6.70779	6.92438	6.98256	6.86602	6.66628	6.49042	6.70758	6.65097	6.98844	7.18883	7.04407	7.15944	7.15835	6.20778	6.22821	6.11926	6.55286	6.96071	6.90483	6.85105	6.8915	6.89032	6.97072	6.68886			-3.36	0.513916	0.5854	0.883251	0.668751	0.871044	0.844776	1.29365	1.06367	1.13076	0.946875	0.641016	0.612305	0.843359	0.867676	1.28706	1.21636
3.78	6.10782	6.40192	6.34579	6.02053	6.6087	6.40033	6.76104	6.83821	6.99235	6.70082	6.59224	6.57537	6.87402	6.6525	7.00505	7.08758	7.10915	7.05313	7.24519	6.13965	6.1916	6.06577	6.53236	7.07716	6.8895	6.75978	6.96781	6.80677	7.08055	6.68561			-3.29	0.568604	0.602001	0.97749	0.73418	0.89497	0.911671	1.3918	0.96748	1.30264	0.903418	0.476465	0.663574	0.608984	0.743652	1.08979	0.976612
3.85	6.02874	6.44962	6.32835	5.97553	6.69248	6.4611	6.71555	6.84456	6.93347	6.8345	6.62858	6.56785	6.82896	6.48185	7.16584	7.06193	6.98036	7.15515	7.20394	6.24576	6.27816	6.0946	6.48135	7.12285	6.873	6.85783	6.95107	6.73974	6.99057	6.68874			-3.22	0.496826	0.502392	0.876904	0.718067	0.683056	0.842335	1.27217	0.968456	1.23818	1.06455	0.538965	0.529297	0.83457	0.824219	1.06147	1.0147
3.92	6.0672	6.38946	6.36353	6.09393	6.58958	6.40584	6.76716	6.83971	6.93656	6.80101	6.61496	6.53294	6.70355	6.69753	7.10862	7.13863	7.05938	7.16288	7.2257	6.20285	6.25288	6.11554	6.51054	7.19128	6.9263	6.7542	6.94812	6.78894	6.94088	6.69413			-3.15	0.5354	0.595654	0.909618	0.785938	0.913525	0.910206	1.30293	1.03096	1.12441	1.22275	0.522852	0.614258	0.806738	0.815918	1.11763	0.871143
3.99	6.12761	6.41183	6.39857	5.99497	6.53814	6.36659	6.62239	6.93991	7.02777	6.72871	6.68011	6.53625	6.79671	6.71846	7.02556	7.22724	7.00821	7.10383	7.19199	6.16845	6.31573	6.06289	6.48467	7.07836	6.91378	6.66821	6.91549	6.86801	7.01764	6.68752			-3.08	0.619873	0.625439	0.932568	0.661427	0.703564	0.943409	1.2292	1.11201	1.18301	0.990332	0.587305	0.574219	0.892675	0.833496	1.08149	1.10942
4.06	6.07737	6.38112	6.35626	5.98872	6.58269	6.36402	6.77729	6.89911	6.95992	6.76806	6.61861	6.59816	6.82353	6.66377	7.12259	7.1578	7.22791	7.08303	7.23836	6.19456	6.26199	6.06734	6.56008	7.1856	6.91462	6.76295	6.94513	6.80939	6.97963	6.7024			-3.01	0.52124	0.553661	0.944775	0.728809	0.910595	0.865284	1.24189	1.03437	1.20205	0.972265	0.535059	0.652832	0.677343	0.755371	0.913525	1.03179
4.13	6.06897	6.4119	6.42843	5.95898	6.56506	6.47705	6.6751	6.91629	6.94457	6.86547	6.63685	6.51134	6.91845	6.67621	7.1479	7.1765	7.07298	7.13018	7.11452	6.15751	6.20815	6.10331	6.50349	7.05126	6.95891	6.88195	6.96361	6.849	6.94041	6.7005			-2.94	0.514893	0.58247	0.847118	0.746387	0.893993	0.885304	1.2624	1.0666	1.17861	0.984472	0.598047	0.583496	0.815527	0.851562	0.938915	1.00542
4.2	6.09087	6.42494	6.36728	6.03343	6.59027	6.36562	6.75191	6.90199	7.01505	6.7901	6.61104	6.60161	6.87425	6.6715	7.07944	7.15754	7.06768	7.11838	7.22765	6.25867	6.22754	5.99239	6.55092	7.08725	6.87877	6.83554	7.01443	6.84063	6.99581	6.70422			-2.87	0.605713	0.597607	0.932568	0.722462	0.924267	0.904346	1.39228	1.04512	1.15762	1.03037	0.738672	0.668945	0.743261	0.666504	1.07075	0.982471
4.27	6.08256	6.38066	6.33909	5.99315	6.57122	6.3872	6.72752	6.88599	6.95991	6.86968	6.61421	6.63896	6.72805	6.67812	7.13445	7.14802	6.96789	7.1553	7.19154	6.29311	6.24402	6.09795	6.5486	7.08748	7.00643	6.8017	6.98616	6.67155	6.98919	6.69585			-2.8	0.525146	0.622997	0.905224	0.755665	1.03804	1.10601	1.46894	1.04219	1.15273	1.1085	0.616114	0.575684	0.854101	0.827148	0.998974	1.19048
4.34	6.0248	6.42233	6.32737	6.01465	6.5304	6.42528	6.70738	6.85292	6.96293	6.81024	6.61634	6.57804	6.83781	6.6674	7.26618	7.00866	6.99001	7.11079	7.17269	6.22356	6.26984	6.11536	6.52011	7.08522	6.87576	6.79118	6.90549	6.77057	7.02511	6.6865			-2.73	0.567627	0.657665	0.971142	0.783497	0.932079	1.00737	1.42842	1.09004	1.16592	1.04014	0.628809	0.531738	0.839453	0.854492	1.06245	1.1436
4.41	6.07701	6.34555	6.34568	6.05801	6.53043	6.42072	6.69438	6.8797	6.95531	6.77861	6.62181	6.65061	6.82991	6.58819	7.08707	7.12721	6.98865	7.11633	7.20877	6.20464	6.27119	6.20572	6.49991	7.07783	6.88809	6.79305	6.93096	6.70955	6.96194	6.68437			-2.66	0.517822	0.611767	0.873974	0.662891	1.04145	0.932179	1.43037	1.1457	1.25186	1.07529	0.719141	0.532227	0.686132	0.900391	1.16206	0.927296
4.48	6.06672	6.41139	6.33554	6.00774	6.57708	6.41503	6.84712	6.88117	6.92947	6.79297	6.62743	6.60471	6.76027	6.64663	7.13161	7.19315	7.09702	7.08755	7.17201	6.17681	6.21139	5.96969	6.51849	7.09027	6.9938	6.80007	6.95085	6.79516	7.0537	6.69465			-2.59	0.570068	0.552685	0.89497	0.696094	0.935497	0.90044	1.21748	1.08223	1.12539	0.890234	0.715235	0.573242	0.794531	0.919922	1.12837	1.12554
4.55	6.06856	6.45478	6.35392	6.05461	6.59016	6.48616	6.73641	6.85666	6.99414	6.74027	6.68801	6.60089	6.8629	6.61182	7.10548	7.1421	7.09785	7.07964	7.17107	6.22998	6.23409	5.99266	6.49799	7.01977	6.88848	6.82711	6.96745	6.6213	6.97689	6.68797			-2.52	0.557861	0.639599	0.94624	0.733204	0.881786	0.929737	1.38691	1.02705	1.24453	1.08945	0.812403	0.624023	0.916601	0.780762	0.984814	1.12651
4.62	6.0363	6.44009	6.38336	5.99784	6.6851	6.35222	6.73922	6.88847	6.93848	6.67172	6.652	6.61142	6.77592	6.59321	7.06057	7.18701	7.05634	7.19379	7.18287	6.17338	6.20533	6.07137	6.4801	6.97245	7.0122	6.75894	6.90613	6.79876	6.97864	6.68287			-2.45	0.5271	0.662548	0.900829	0.792286	0.799267	0.933155	1.31074	1.05928	1.15908	0.968359	0.727442	0.737793	0.813574	0.775391	1.18989	1.12066
4.69	6.12593	6.32479	6.68504	6.05674	6.5698	6.4336	6.68568	6.89073	6.96638	6.69616	6.58802	6.61273	6.71763	6.66276	7.13348	7.13776	7.11468	7.0933	7.14569	6.34646	6.25628	6.11397	6.52185	7.15121	6.95836	6.80807	6.94589	6.76983	6.97722	6.70655			-2.38	0.545654	0.581982	0.864208	0.783009	0.885693	0.981983	1.35518	1.11103	1.3168	0.86582	0.658594	0.640137	0.901953	0.910645	1.15962	1.21001
4.76	6.09312	6.37049	6.80273	6.05476	6.54604	6.35823	6.74599	6.94414	6.99492	6.75775	6.7734	6.59498	6.82298	6.66109	7.15975	7.12976	7.06809	7.16801	7.18642	6.21661	6.28764	6.04231	6.5184	7.35979	6.9057	7.29651	6.98573	6.92759	6.90512	6.74752			-2.31	0.61792	0.518505	0.927196	0.755177	1.00825	1.00493	1.38057	1.07002	1.27236	1.04844	0.787012	0.492188	0.828222	0.84082	1.08442	1.09136
4.83	6.05939	6.43882	6.76466	6.00889	6.5859	6.4261	6.77991	6.90576	6.9753	6.88392	6.92583	6.51039	6.85051	6.6305	7.16897	7.01716	7.0125	7.09433	7.39538	6.34007	6.28846	6.38082	6.43821	7.52381	6.95276	7.30916	6.87167	7.09558	7.12987	6.78499			-2.24	0.568604	0.633251	0.950146	0.679005	0.927196	0.880909	1.34297	0.949413	1.24648	1.07676	0.686426	0.643555	0.815527	0.843262	1.09956	1.11821
4.9	6.0677	6.4957	6.88311	6.0559	6.64672	6.44076	7.08372	7.19301	6.97052	7.06558	6.95275	6.57085	6.74662	6.93902	7.35748	7.28176	7.10278	7.09351	7.57397	6.8559	6.23366	6.62034	6.48715	7.53333	7.22482	7.33502	7.34296	7.2797	7.37603	6.9245			-2.17	0.596436	0.663036	0.955029	0.724903	0.935009	0.908741	1.3332	1.01924	1.2333	1.04355	0.642969	0.660645	0.842871	0.950195	1.04683	1.00835
4.97	6.12878	6.67028	6.94134	6.22749	6.62321	6.78024	7.40403	7.34856	7.41411	7.10614	6.89351	6.68276	6.72541	6.97483	7.38695	7.4919	7.00717	7.15858	7.6513	6.86707	6.50214	6.66007	6.60403	7.62767	7.42352	7.42434	7.44727	7.23305	7.51146	7.03163			-2.1	0.578369	0.604443	0.868115	0.769337	1.00386	0.802784	1.42793	1.08857	1.37393	1.15879	0.671778	0.684082	0.774023	0.954102	1.10933	1.16118
5.04	6.21819	6.63931	6.91967	6.38847	6.51118	6.91427	7.41182	7.31547	7.49256	7.19575	7.01258	6.85413	6.79054	7.05206	7.47608	7.53217	7.22694	7.0461	7.60583	6.86091	6.61944	6.66979	6.96417	7.5665	7.4309	7.31305	7.49537	7.40166	7.5792	7.08635			-2.03	0.594482	0.575146	0.902782	0.72002	0.903759	0.8521	1.40889	1.11641	1.22256	1.09141	0.623438	0.681152	0.858007	0.992676	1.06245	1.27398
5.11	6.27546	6.71718	6.99294	6.39579	6.66231	6.8762	7.49571	7.40873	7.50489	7.16339	7.10175	6.90075	6.90952	7.04334	7.59941	7.5221	7.37792	7.14304	7.60308	6.91249	6.65492	6.65405	7.00895	7.63729	7.45119	7.46772	7.53506	7.23231	7.53432	7.13041			-1.96	0.567139	0.579052	0.839794	0.788868	0.920361	0.93169	1.40742	1.09932	1.19814	1.20566	0.737207	0.607422	0.710546	0.92041	1.1313	1.15142
5.18	6.35609	6.77458	6.99586	6.47858	6.86481	7.05401	7.48903	7.4091	7.56168	7.30477	7.03192	6.81744	7.05944	7.17184	7.55251	7.62278	7.46805	7.04109	7.61646	7.10297	6.64654	6.76023	7.04301	7.60779	7.46442	7.45489	7.54861	7.40511	7.51322	7.17989			-1.89	0.584717	0.620556	1.02827	0.750782	1.03901	0.91753	1.46504	1.17598	1.37979	1.00449	0.754786	0.637695	0.843359	0.786621	1.0439	1.07378
5.25	6.3463	6.70653	7.00653	6.42312	6.88941	6.98185	7.50932	7.41592	7.56011	7.36579	7.03963	6.92599	7.13313	7.13613	7.55862	7.66469	7.48845	7.33477	7.69234	7.2263	6.67787	6.79439	7.08466	7.60747	7.46646	7.44969	7.5372	7.33564	7.58646	7.20499			-1.82	0.571045	0.564404	0.90913	0.705372	0.875439	0.954151	1.39619	1.07441	1.25869	1.14023	0.736231	0.60498	0.894629	0.943359	1.11665	0.947804
5.32	6.38004	6.77924	6.98711	6.52135	6.93993	7.07895	7.49372	7.38618	7.5927	7.25434	7.0115	6.91557	7.223	7.16663	7.61564	7.59766	7.54931	7.54059	7.76522	7.1706	6.65921	6.7995	7.06414	7.62021	7.5154	7.59536	7.64038	7.40246	7.63835	7.23808			-1.75	0.575439	0.618115	0.891552	0.721485	0.851025	1.01763	1.48213	1.24922	1.27139	0.968847	0.724512	0.649902	0.943457	0.784668	1.08979	1.14116
5.39	6.415	6.80163	7.05492	6.54499	7.07794	7.03127	7.5197	7.44793	7.64761	7.33805	7.06862	6.96141	7.30616	7.11694	7.61072	7.69595	7.70121	7.55855	7.70782	7.08723	6.67845	6.79105	7.09297	7.63571	7.5739	7.53695	7.57355	7.50046	7.58294	7.26413			-1.68	0.638916	0.593212	0.9687	0.801075	0.9687	0.908741	1.5085	1.02559	1.21523	1.13096	0.722071	0.702148	0.835058	1.0127	0.965282	1.07085
5.46	6.42761	6.8689	6.97146	6.53959	7.09749	7.04946	7.67646	7.40209	7.64162	7.35391	7.15354	6.9717	7.31202	7.2397	7.75733	7.4777	7.57192	7.59733	7.6798	7.16841	6.74738	6.7387	7.14514	7.56172	7.56703	7.55576	7.61805	7.42408	7.69355	7.27619			-1.61	0.526123	0.72456	0.919872	0.835255	0.993603	1.09478	1.37861	1.07539	1.2543	1.29551	0.692774	0.746582	0.779882	0.808105	1.16011	1.09526
5.53	6.4589	6.79522	7.04999	6.56173	7.09573	7.06915	7.63091	7.43731	7.64451	7.40868	7.10007	6.91467	7.2765	7.14877	7.67088	7.60953	7.66046	7.57199	7.72204	7.21177	6.83923	6.82464	7.11364	7.70409	7.59649	7.50071	7.63421	7.41548	7.72996	7.28956			-1.54	0.58374	0.601025	0.957958	0.809376	0.859814	1.0064	1.36592	1.16084	1.25479	1.2042	0.712793	0.668945	0.984472	0.829102	1.00972	1.19585
5.6	6.41175	6.8216	7.0667	6.47271	7.12794	7.09184	7.6018	7.50892	7.71202	7.29366	7.10759	6.99411	7.26883	7.24334	7.63565	7.705	7.52881	7.68243	7.6439	7.0888	6.72849	6.81782	7.1627	7.59178	7.54703	7.51631	7.64484	7.40095	7.68858	7.27951			-1.47	0.599365	0.565868	0.978466	0.741505	0.920361	1.00835	1.5749	1.24678	1.22061	1.0665	0.744532	0.619629	0.97666	0.990723	1.14399	1.13726
5.67	6.41171	6.82156	7.06312	6.56805	7.18672	7.12668	7.57532	7.45177	7.69557	7.43305	7.07136	7.01762	7.30978	7.28617	7.72198	7.6528	7.63886	7.69071	7.73083	7.26114	6.79772	6.84501	7.15964	7.71045	7.59221	7.55556	7.62561	7.36667	7.71589	7.31323			-1.4	0.608154	0.608837	0.923779	0.806934	0.877392	0.924366	1.48506	1.10762	1.2875	1.01133	0.730371	0.64209	1.09727	0.872559	0.975536	1.28911
5.74	6.46338	6.84613	7.06611	6.51789	7.08252	7.10614	7.59056	7.51405	7.63854	7.38971	7.10241	7.03663	7.30786	7.17864	7.67473	7.62898	7.67105	7.64168	7.69844	7.33943	6.77617	6.80974	7.14686	7.64965	7.59903	7.62169	7.60644	7.35387	7.71304	7.30246			-1.33	0.611572	0.642529	0.953075	0.726368	1.07466	1.03618	1.39277	0.964062	1.29434	1.02061	0.680567	0.71875	0.955175	0.926758	1.40864	1.12993
5.81	6.46252	6.87838	7.08783	6.54452	7.0856	7.13644	7.67133	7.50461	7.64968	7.30776	7.18938	7.00049	7.40649	7.15909	7.66058	7.64516	7.58263	7.69582	7.71212	7.16541	6.84805	6.78343	7.11075	7.67553	7.50462	7.51581	7.63167	7.43531	7.64979	7.30003			-1.26	0.586182	0.651318	0.973095	0.800587	1.05806	0.96587	1.52559	1.1291	1.21084	1.02842	0.584864	0.6875	0.764257	0.859375	1.22163	1.04204
5.88	6.50819	6.86352	7.08075	6.51762	7.1229	7.12506	7.52513	7.59184	7.66618	7.35246	7.09122	7.06255	7.30032	7.25562	7.66247	7.66651	7.69798	7.66864	7.73354	7.14074	6.71099	6.87139	7.19761	7.74734	7.60843	7.53816	7.6543	7.4355	7.60018	7.31025			-1.19	0.640869	0.683056	0.924755	0.710743	0.919384	1.05669	1.34492	1.14912	1.22354	1.12461	0.57461	0.667969	0.857031	0.852539	1.13765	1.04644
5.95	6.5219	6.93826	7.0256	6.56308	7.15961	7.09579	7.593	7.57696	7.67588	7.37374	7.13793	7.0479	7.30393	7.19113	7.71006	7.58719	7.59534	7.73079	7.70655	7.26431	6.90583	6.81058	7.15619	7.61538	7.57703	7.62129	7.64102	7.51444	7.66898	7.32102			-1.12	0.571533	0.622997	0.967724	0.824024	0.955517	1.01763	1.56318	1.22871	1.28115	1.16025	0.730371	0.645508	0.93125	0.866699	1.00581	0.983448
6.02	6.52571	6.81734	7.04419	6.56867	7.31245	7.17565	7.53946	7.53362	7.68345	7.42251	7.13084	7.13117	7.38193	7.23792	7.87756	7.66737	7.72696	7.6695	7.70158	7.25334	6.85989	6.78131	7.22236	7.73432	7.64503	7.52026	7.68903	7.41153	7.59575	7.34002			-1.05	0.62085	0.591747	0.951611	0.767384	0.972607	1.06841	1.33125	1.1291	1.40566	1.12314	0.748926	0.643555	0.80332	0.934082	1.03462	0.925831
6.09	6.48349	6.84101	7.06084	6.5996	7.24387	7.20169	7.63227	7.46121	7.64795	7.47309	7.1832	7.11171	7.27618	7.18502	7.69446	7.73684	7.61119	7.73572	7.75039	7.15785	6.93119	6.85285	7.17605	7.71639	7.51914	7.52136	7.67651	7.54355	7.73503	7.33654			-0.98	0.580811	0.657177	1.02778	0.786915	1.01997	1.00103	1.42353	1.14326	1.3793	1.10166	0.644434	0.540527	0.980566	0.940918	1.2436	1.06694
6.16	6.47993	6.89109	7.11119	6.60987	7.2393	7.1336	7.59861	7.55038	7.72698	7.48661	7.03747	7.08364	7.33339	7.24247	7.70221	7.76947	7.75642	7.67157	7.72703	7.13744	6.82657	6.7369	7.24386	7.73713	7.50958	7.55449	7.71816	7.48485	7.70211	7.33801			-0.91	0.559814	0.655224	0.910107	0.767384	1.01753	1.1397	1.40937	1.17891	1.36514	1.14609	0.74795	0.709473	0.794043	1.04248	1.32515	0.929737
6.23	6.50867	6.83511	7.17586	6.58865	7.09128	7.19679	7.58004	7.49107	7.65776	7.43723	7.22842	7.12213	7.39831	7.27878	7.75751	7.75449	7.6358	7.71239	7.76739	7.10495	6.83545	6.83217	7.21802	7.73588	7.55371	7.51763	7.6793	7.49563	7.62306	7.3384			-0.84	0.601807	0.617626	1.06831	0.781544	0.900829	1.06987	1.52363	1.06172	1.28897	1.04893	0.683985	0.586914	0.838476	0.865234	1.29634	0.986866
6.3	6.49942	6.95855	7.10716	6.63478	7.17364	7.19046	7.5808	7.56003	7.68003	7.41627	7.16034	7.13465	7.33565	7.21674	7.65859	7.69093	7.68322	7.69858	7.77929	7.19206	6.86211	6.93488	7.23002	7.75282	7.49367	7.49537	7.66455	7.3717	7.6985	7.33982			-0.77	0.620361	0.646435	1.05513	0.759083	0.985302	1.00542	1.57148	1.01484	1.33633	1.17686	0.636133	0.800781	1.04209	0.84668	1.07368	1.10845
6.37	6.47565	6.85034	7.13012	6.56817	7.23938	7.15651	7.69707	7.55632	7.70512	7.49166	7.04397	7.00362	7.30017	7.32271	7.72744	7.77132	7.70469	7.65962	7.70019	7.22322	6.85644	6.80071	7.24075	7.81316	7.58671	7.44763	7.66161	7.44677	7.64941	7.33898			-0.7	0.543213	0.619579	0.909618	0.812305	0.921337	1.02544	1.67109	1.10469	1.35928	1.16318	0.836329	0.755859	0.918066	0.864258	1.19966	1.15093
6.44	6.48207	6.91446	7.14608	6.58534	7.29694	7.13641	7.60611	7.58142	7.71011	7.43576	7.08912	7.04116	7.37975	7.24292	7.87146	7.84474	7.61348	7.68679	7.7034	7.14982	6.79032	6.87232	7.20626	7.76205	7.62148	7.52729	7.7157	7.38907	7.68509	7.34782			-0.63	0.607178	0.630321	1.00483	0.790333	0.957958	0.923878	1.42891	1.04219	1.22598	1.06943	0.712793	0.703613	0.966894	0.96582	1.30024	0.925831
6.51	6.49827	6.92831	7.15459	6.64711	7.20285	7.18209	7.65982	7.52646	7.67285	7.40984	7.07718	7.09901	7.35006	7.29163	7.76636	7.7169	7.71117	7.77268	7.81902	7.239	6.86001	6.86483	7.25315	7.70026	7.59614	7.51017	7.6909	7.45181	7.65535	7.35544			-0.56	0.650635	0.597118	1.06831	0.790333	0.901806	0.967823	1.55146	1.09053	1.37539	1.12949	0.744043	0.666992	0.940527	0.891602	1.15083	1.20708
6.58	6.5061	6.84729	7.08659	6.63312	7.25009	7.13589	7.59298	7.52732	7.7665	7.50539	7.12278	7.135	7.412	7.21162	7.75154	7.73748	7.69465	7.7317	7.73737	7.2022	6.86551	6.82261	7.27457	7.80818	7.53628	7.54645	7.6296	7.37097	7.64846	7.34794			-0.49	0.552979	0.567821	0.946728	0.784473	0.970165	0.974659	1.46846	1.10176	1.22647	1.17637	0.757715	0.52002	0.785742	0.841797	1.21284	1.20757
6.65	6.55967	6.92243	7.14611	6.69503	7.20211	7.18069	7.61078	7.56301	7.73184	7.59476	7.08692	7.03935	7.41489	7.26375	7.78161	7.65865	7.64977	7.75986	7.73722	7.31999	6.82632	6.87395	7.22322	7.70742	7.60387	7.47436	7.70268	7.53808	7.69276	7.36418			-0.42	0.555908	0.706982	0.919872	0.796192	1.05024	1.0606	1.33369	1.0749	1.38857	1.09873	0.769434	0.700195	1.00352	0.930176	1.32856	1.02935
6.72	6.48984	6.94573	7.12686	6.57835	7.27605	7.20361	7.56983	7.60874	7.67008	7.4619	7.13014	7.1002	7.27022	7.25861	7.76241	7.78916	7.61464	7.6155	7.76148	7.21357	6.87996	6.85952	7.25223	7.69952	7.58542	7.72203	7.68287	7.417	7.65642	7.35179			-0.35	0.598877	0.62495	1.06489	0.829395	0.813427	1.05474	1.32588	1.08662	1.35928	1.11924	0.669336	0.668945	0.89707	0.94873	1.27241	1.07183
6.79	6.52791	6.88964	7.17152	6.64239	7.29118	7.15206	7.57682	7.56517	7.7015	7.45189	7.22505	7.07262	7.41059	7.2699	7.67069	7.74606	7.72131	7.75	7.76338	7.32081	6.85667	6.85985	7.21816	7.72064	7.65002	7.67002	7.6193	7.53933	7.72223	7.37161			-0.28	0.669189	0.581005	1.0019	0.806934	1.09761	1.04692	1.54756	1.05195	1.30752	1.24033	0.734278	0.713867	0.804296	0.80957	1.38325	1.15679
6.86	6.60685	6.9115	7.10456	6.65767	7.15165	7.16415	7.58747	7.58248	7.71176	7.45879	7.14274	7.1274	7.39295	7.21858	7.68475	7.73262	7.66757	7.68914	7.72133	7.24012	6.90512	6.94301	7.24873	7.73546	7.60249	7.68246	7.67059	7.48984	7.72384	7.36399			-0.21	0.601318	0.670361	0.981396	0.822071	0.91206	1.00054	1.38935	1.15156	1.35049	1.27256	0.809961	0.713379	0.93125	1.03613	1.29683	1.23638
6.93	6.51335	6.92443	7.12019	6.63588	7.30331	7.17725	7.65985	7.57145	7.69968	7.48455	7.15131	7.07886	7.44397	7.28136	7.75668	7.72024	7.73011	7.80253	7.76622	7.27959	6.8923	6.82933	7.26428	7.74096	7.58302	7.6837	7.62966	7.40075	7.72195	7.37403			-0.14	0.595459	0.650829	0.910107	0.803516	0.911571	0.972706	1.53144	1.06172	1.35732	1.25596	0.700098	0.760742	0.861914	0.911133	1.35151	1.13335
7	6.50722	6.94412	7.15445	6.66715	7.16631	7.30841	7.70203	7.56834	7.68807	7.53037	7.21331	7.13916	7.31414	7.16	7.71758	7.83139	7.64792	7.83026	7.74102	7.2938	6.91119	6.84574	7.21471	7.78826	7.58566	7.59387	7.68425	7.52556	7.6683	7.37733			-0.07	0.618408	0.688915	0.902294	0.846485	1.12153	1.05523	1.64228	1.14375	1.27676	1.09238	0.703516	0.80127	0.935644	0.880859	1.14839	1.09868
7.07	6.59392	6.97117	7.12331	6.69308	7.30154	7.24625	7.68017	7.59568	7.68572	7.49065	7.21008	7.07389	7.39946	7.26551	7.75207	7.80598	7.71388	7.6386	7.8449	7.31192	6.86227	6.84528	7.25469	7.6626	7.53281	7.54193	7.64131	7.44701	7.82603	7.37971			0	0.677002	0.628857	0.952099	0.793751	0.844189	1.06646	1.56123	1.25557	1.05898	1.13633	0.870996	0.716797	0.778418	0.89502	1.03657	1.19976
7.14	6.5176	6.93511	7.09791	6.5795	7.29053	7.19561	7.68174	7.6267	7.69263	7.51121	7.27261	7.04254	7.35471	7.28304	7.80567	7.68965	7.63432	7.79693	7.75807	7.29685	6.95848	6.90252	7.24794	7.72049	7.67724	7.50491	7.70474	7.54266	7.6657	7.37888			0.07	0.323486	0.3979	0.605419	0.45879	0.461376	0.603077	0.733105	0.755077	0.636133	0.613379	0.508692	0.369141	0.305273	0.361328	0.779247	0.539112
7.21	6.55834	6.88793	7.1421	6.61136	7.31026	7.17438	7.56309	7.5908	7.73873	7.40234	7.21813	7.04146	7.42143	7.31242	7.78749	7.79722	7.68743	7.71997	7.79878	7.27276	6.95505	6.91459	7.30195	7.72814	7.62258	7.55408	7.74852	7.59042	7.66	7.38316			0.14	0.232178	0.303173	0.307568	0.361134	0.351025	0.369679	0.617382	0.465527	0.525293	0.350195	0.241602	0.218262	0.384375	0.327148	0.499462	0.504932
7.28	6.51011	6.95738	7.15703	6.64547	7.381	7.19509	7.65769	7.56014	7.67037	7.51877	7.17185	7.07153	7.41218	7.32437	7.71001	7.79724	7.59375	7.66452	7.70861	7.32985	6.83709	6.8745	7.15743	7.72787	7.64687	7.64372	7.72931	7.42626	7.62467	7.36913			0.21	0.250732	0.167431	0.304638	0.21172	0.3437	0.279835	0.470898	0.379101	0.468653	0.535254	0.200098	0.149902	0.355566	0.306152	0.464794	0.567432
7.35	6.55958	6.97499	7.16112	6.70016	7.31509	7.19792	7.61518	7.57759	7.7345	7.44874	7.25702	7.10767	7.31879	7.23554	7.81946	7.79436	7.60896	7.82805	7.7672	7.2582	6.90889	6.94984	7.25886	7.67659	7.54458	7.62617	7.65796	7.50392	7.68958	7.38264			0.28	0.257568	0.222118	0.16206	0.200001	0.268993	0.228565	0.368847	0.411816	0.376856	0.268164	0.176661	0.246582	0.239355	0.193848	0.323681	0.300831
7.42	6.54969	6.91207	7.10119	6.69176	7.38246	7.22876	7.64043	7.60717	7.68905	7.38747	7.19039	7.18533	7.38644	7.23254	7.80348	7.84163	7.73572	7.7948	7.75222	7.24209	6.87838	6.80314	7.2443	7.76404	7.69514	7.659	7.79329	7.51111	7.73301	7.39435			0.35	0.194092	0.206005	0.181591	0.278614	0.213818	0.12505	0.254101	0.375683	0.312403	0.198828	0.184961	0.174805	0.210546	0.25293	0.291943	0.315479
7.49	6.51901	6.8605	7.1251	6.667	7.31709	7.24467	7.65342	7.58498	7.77423	7.49588	7.16103	7.11917	7.45851	7.31786	7.76434	7.7793	7.75006	7.75651	7.7652	7.37056	6.9164	6.92984	7.24249	7.67156	7.56993	7.62835	7.7701	7.53401	7.52288	7.38862			0.42	0.224365	0.131786	0.209423	0.171192	0.223095	0.189014	0.319042	0.254589	0.208399	0.253027	0.200586	0.195312	0.328711	0.32959	0.163525	0.298389
7.56	6.53706	6.95263	7.08027	6.59488	7.28311	7.16148	7.63304	7.51594	7.74953	7.5116	7.18009	7.01196	7.3979	7.27372	7.772	7.79268	7.62315	7.79786	7.84052	7.21061	6.92013	6.88525	7.25859	7.78585	7.6307	7.51523	7.69725	7.50903	7.74078	7.37458			0.49	0.14624	0.121044	0.17329	0.0852547	0.157177	0.161182	0.145702	0.112988	0.286524	0.332129	0.13418	0.078125	0.224707	0.246582	0.185497	0.440479
7.63	6.60624	6.97565	7.21031	6.63849	7.22961	7.18091	7.62737	7.55628	7.73612	7.49273	7.14868	7.12143	7.45009	7.2757	7.74379	7.7336	7.64335	7.73255	7.76261	7.29648	6.88876	6.80873	7.25465	7.77741	7.5837	7.67404	7.75411	7.56848	7.61887	7.38244			0.56	0.138916	0.164013	0.157177	0.231251	0.0673332	0.140675	0.323437	0.206738	0.316309	0.146093	0.0267582	0.161133	0.23789	0.140137	0.419384	0.283741
7.7	6.55844	6.9303	7.12898	6.67889	7.28585	7.10768	7.68021	7.59537	7.72973	7.5585	7.22396	7.13364	7.40586	7.34323	7.77674	7.81512	7.73728	7.72954	7.77751	7.21918	6.91515	6.85737	7.29617	7.7191	7.54194	7.69324	7.72447	7.53484	7.68705	7.3926			0.63	0.137939	0.171825	0.117626	0.167774	0.180126	0.120655	0.390331	0.157909	0.273828	0.224707	0.0814457	0.189941	0.155859	0.116699	0.266552	0.264698
7.77	6.58577	6.90667	7.11777	6.63418	7.36194	7.14275	7.6694	7.611	7.80379	7.52058	7.23593	7.14885	7.39874	7.3456	7.75259	7.87581	7.61724	7.77678	7.76613	7.34689	6.85975	6.80649	7.28398	7.69971	7.59571	7.64021	7.76071	7.44959	7.67634	7.39279			0.7	0.144775	0.168896	0.122021	0.0608406	0.247509	0.149952	0.306347	0.188671	0.25918	0.126562	0.0799809	0.0874023	0.165136	0.107422	0.382763	0.0718269
7.84	6.56767	6.91007	7.16949	6.69655	7.31182	7.19562	7.66841	7.60115	7.72304	7.58581	7.22407	7.14678	7.41454	7.36911	7.78833	7.81034	7.71783	7.80655	7.71819	7.30009	6.95615	6.84703	7.29213	7.79097	7.70686	7.59122	7.69853	7.4625	7.64669	7.40405			0.77	0.208252	0.147411	0.114697	0.201466	0.109325	0.114796	0.261425	0.215527	0.195215	0.25498	0.0990238	0.00732422	0.139746	0.10498	0.31245	0.224171
7.91	6.58299	6.94272	7.13644	6.66123	7.3173	7.18666	7.7003	7.64352	7.70976	7.47012	7.21672	7.09502	7.37305	7.32397	7.74208	7.76896	7.73966	7.80328	7.86483	7.25728	6.91696	6.93584	7.27785	7.73271	7.63168	7.61447	7.64014	7.56158	7.75435	7.40005			0.84	0.108154	0.0976067	0.114697	0.132618	0.0761223	0.0981941	0.229198	0.152538	0.222559	0.187109	0.00185585	0.078125	0.197363	0.119629	0.227489	0.305225
7.98	6.55723	6.89802	7.16366	6.61997	7.35947	7.21203	7.66252	7.5875	7.8078	7.549	7.21387	7.11792	7.42437	7.23957	7.78084	7.70126	7.6634	7.79539	7.80305	7.37366	6.89082	6.88663	7.27232	7.77155	7.62669	7.55933	7.75073	7.48724	7.69289	7.39547			0.91	0.172119	0.128368	0.137157	0.197559	0.113232	0.112354	0.188183	0.229198	0.241114	0.231054	0.0926762	0.161133	0.134863	0.0957031	0.016552	0.144581
8.05	6.57404	6.94034	7.17657	6.63473	7.29671	7.25249	7.70921	7.68392	7.74288	7.44963	7.19518	7.09424	7.3344	7.33939	7.76641	7.80395	7.79717	7.77354	7.76533	7.43813	6.88644	6.7949	7.30857	7.79089	7.55797	7.6974	7.7046	7.38076	7.69822	7.39959			0.98	0.127686	0.0702629	0.106396	0.0901375	0.0692863	0.115284	0.0705071	0.221874	0.177149	0.178808	0.130762	0.0678711	0.205175	0.182617	0.234325	0.0464363
8.12	6.56208	6.92071	7.13915	6.70843	7.30696	7.18098	7.72341	7.55994	7.75012	7.54362	7.20823	7.12527	7.41552	7.2384	7.69865	7.76753	7.7314	7.80654	7.81681	7.26707	6.9195	6.92046	7.27277	7.70572	7.66028	7.75158	7.77467	7.52842	7.6296	7.40117			1.05	0.162842	0.0785637	0.087841	0.00859451	0.166454	0.157276	0.167187	0.197948	0.246973	0.183691	0.163965	0.078125	0.281347	0.154297	0.0761223	0.239307
8.19	6.56488	7.02215	7.15996	6.73818	7.38093	7.30162	7.65289	7.58835	7.71925	7.6359	7.22882	7.16199	7.44651	7.38201	7.80369	7.78123	7.7455	7.7918	7.83862	7.16709	6.85498	6.86567	7.24566	7.71073	7.64337	7.63868	7.7822	7.55744	7.74339	7.41909			1.12	0.125244	0.063427	0.0824699	0.123341	0.112255	0.0566902	0.209179	0.229198	0.123438	-0.0135746	0.124414	0.0244141	0.00302696	0.0483398	0.205517	0.0879402
8.26	6.62493	6.92699	7.17355	6.71522	7.27814	7.24516	7.64514	7.63584	7.74034	7.58509	7.22005	7.19187	7.47422	7.25293	7.7234	7.83362	7.71451	7.74787	7.80567	7.25013	6.93484	6.85739	7.25513	7.77819	7.55248	7.61407	7.62646	7.50713	7.74267	7.40183			1.19	0.106689	0.121532	0.0263176	0.122364	0.111767	0.0386238	0.174511	0.171093	0.148829	0.0367184	0.0633793	0.0629883	0.0791988	0.148438	0.0976067	0.283741
8.33	6.51824	6.89832	7.14056	6.6532	7.2637	7.24671	7.75897	7.6832	7.74099	7.5061	7.18755	7.13949	7.41014	7.26629	7.79529	7.80339	7.69935	7.70362	7.78061	7.30198	6.97684	6.83849	7.24466	7.6983	7.62747	7.551	7.76044	7.47092	7.73402	7.3931			1.26	0.106689	0.0741692	0.0536613	0.0715828	0.072216	0.0298347	0.313183	0.0802727	0.191309	0.262304	0.0555668	0.130859	0.160254	0.0600586	0.133739	-0.0639153
8.4	6.57429	6.9329	7.16917	6.71306	7.33755	7.19087	7.71109	7.60692	7.72258	7.47413	7.12178	7.10449	7.37641	7.36794	7.70516	7.88338	7.66165	7.75884	7.81227	7.33726	6.88358	6.87261	7.23422	7.67153	7.66019	7.60382	7.75278	7.51636	7.72604	7.39596			1.33	0.120361	0.0507317	0.0883293	0.108204	-0.0239754	0.106495	0.0851555	0.110058	0.12295	0.118261	0.0248051	-0.0244141	0.102148	0.130859	0.156689	0.276905
8.47	6.58743	6.95925	7.15877	6.64032	7.35262	7.26497	7.66046	7.52497	7.75814	7.47859	7.11415	7.12032	7.4982	7.29462	7.9337	7.79927	7.84793	7.76179	7.78379	7.35454	6.9193	6.87419	7.27452	7.83283	7.64417	7.64679	7.79379	7.47376	7.76948	7.41802			1.4	0.121826	0.129345	0.107861	0.125294	0.103954	0.0488777	0.16328	0.142773	0.173731	0.102148	0.0990238	0.103516	0.096777	0.0683594	0.302685	0.251514
8.54	6.59611	6.96605	7.20908	6.70733	7.26873	7.21942	7.73262	7.61793	7.76174	7.48364	7.21921	7.17262	7.49402	7.32873	7.83641	7.75249	7.71125	7.85053	7.77525	7.28354	6.99604	6.86588	7.24824	7.75115	7.64633	7.60991	7.7274	7.48248	7.79138	7.41743			1.47	0.0710449	0.0956535	0.0853996	0.183887	0.122021	0.0308113	0.147167	0.13496	0.217188	0.166113	0.0687504	0.0136719	0.156836	0.122559	0.146923	0.227589
8.61	6.60015	6.99057	7.13076	6.62481	7.30746	7.27775	7.63325	7.62903	7.71681	7.53983	7.23162	7.15108	7.56233	7.2861	7.79206	7.75437	7.74007	7.72047	7.76085	7.45451	6.85995	6.97097	7.20905	7.80996	7.56206	7.54624	7.67776	7.49515	7.67582	7.40382			1.54	0.131592	0.115185	0.0976067	0.0706062	0.0458488	0.131397	0.0612297	0.0875969	0.139063	0.0386715	-0.0347652	0.125	0.107519	0.111816	0.0243645	0.235889
8.68	6.57494	6.94348	7.23611	6.72812	7.27995	7.25293	7.75294	7.67323	7.72424	7.56009	7.16273	7.13761	7.48132	7.28202	7.72091	7.72107	7.69572	7.8418	7.82999	7.26919	6.90002	6.89125	7.26563	7.64395	7.61342	7.70477	7.80826	7.54276	7.75681	7.41363			1.61	0.112549	0.0629387	0.072216	0.0989265	0.137157	0.092823	0.13203	0.112499	0.158106	0.0328121	0.0208988	0.102051	0.0870113	0.0795898	0.094677	0.0957527
8.75	6.62713	6.92015	7.22706	6.67715	7.40168	7.28549	7.62687	7.61824	7.7546	7.53825	7.23185	7.12259	7.36676	7.29043	7.73704	7.68897	7.78959	7.75278	7.72661	7.34341	6.79785	6.92595	7.29577	7.75617	7.63693	7.59839	7.75204	7.54982	7.75929	7.40686			1.68	0.064209	0.105907	0.0609856	0.0974617	-0.0171394	0.122608	0.0412102	0.127148	0.0736332	0.132421	0.0169926	0.105469	0.0650387	0.190918	0.215282	-0.0570793
8.82	6.56156	6.97066	7.12933	6.69425	7.39227	7.24188	7.67744	7.62505	7.82085	7.5271	7.18852	7.12211	7.42349	7.3329	7.84784	7.76531	7.67682	7.8109	7.78418	7.4011	6.94717	6.88938	7.2885	7.84077	7.70053	7.62448	7.73174	7.447	7.80464	7.42303			1.75	0.0837402	0.123486	0.113232	0.0740242	0.0526848	0.0669441	0.149609	0.0753899	0.0682621	0.081152	0.090723	0.0498047	-0.1	0.146973	-0.0269051	0.0605965
8.89	6.60839	6.969	7.19386	6.67652	7.30628	7.32969	7.67016	7.64526	7.80744	7.55214	7.1566	7.04798	7.46669	7.3379	7.89094	7.69107	7.64352	7.82819	7.75401	7.33014	6.91625	6.87825	7.26303	7.7492	7.71472	7.63736	7.71986	7.55029	7.75663	7.41694			1.82	0.109619	0.117138	0.044384	0.0662117	0.198681	0.049366	0.10957	0.120312	0.0995121	0.030859	-0.0435543	0.0078125	0.100683	0.0722656	0.109325	0.205616
8.96	6.57026	6.93983	7.23695	6.69026	7.32932	7.28642	7.7319	7.57992	7.79979	7.49666	7.28886	7.16607	7.39119	7.3993	7.87608	7.72253	7.72035	7.84457	7.76678	7.26034	6.89079	6.8908	7.32362	7.70982	7.62168	7.65046	7.76119	7.54812	7.78179	7.4233			1.89	0.0202637	0.0922356	0.0468254	0.0623054	0.0932121	0.064991	0.133495	0.110546	0.154688	0.241308	0.0228519	0.00341797	0.0552731	0.0751953	0.128368	0.132862
9.03	6.55017	6.96237	7.15577	6.66915	7.34003	7.24498	7.75699	7.5538	7.75873	7.56935	7.20829	7.08078	7.49595	7.28997	7.75762	7.78737	7.6757	7.79902	7.76976	7.32054	6.95316	6.82906	7.25758	7.73929	7.62887	7.65653	7.76737	7.62527	7.70218	7.41054			1.96	0.168701	0.0702629	0.0375481	0.0999031	0.106396	0.068409	0.112988	0.149609	0.18252	0.0801754	0.0135746	0.0668945	-0.0550785	0.0463867	0.364208	0.0977058
9.1	6.59022	6.94183	7.13577	6.71836	7.36972	7.25741	7.81083	7.60444	7.78409	7.56144	7.22809	7.22747	7.38568	7.2778	7.82489	7.8103	7.79565	7.85653	7.80356	7.31893	6.93141	6.87459	7.27742	7.70662	7.70488	7.64548	7.61271	7.48375	7.71419	7.42255			2.03	0.0808105	0.0814934	0.0141106	0.10088	0.14204	0.128468	0.253124	0.0788078	0.0731449	0.0533199	0.0570316	0.0664062	0.0230465	0.147461	0.2187	0.0366707
9.17	6.60804	6.95013	7.2341	6.69811	7.36817	7.19192	7.68075	7.56956	7.79624	7.50749	7.23711	7.19803	7.41168	7.28941	7.87712	7.68926	7.78976	7.71096	7.77428	7.3035	6.99441	6.88543	7.32809	7.76696	7.62706	7.65359	7.74162	7.38972	7.80494	7.41646			2.1	0.169678	0.0199699	0.0839348	0.0535164	0.0644035	0.0957527	0.00165939	0.132519	0.135157	0.184179	0.0936527	0.0170898	0.108984	0.100098	0.475048	0.111866
9.24	6.53517	6.924	7.19243	6.69775	7.2949	7.22044	7.74733	7.59611	7.72485	7.54173	7.24534	7.16278	7.53174	7.35296	7.79933	7.84025	7.65094	7.77502	7.7733	7.37149	7.03573	6.94106	7.28181	7.85826	7.6709	7.7122	7.59037	7.45088	7.68856	7.42095			2.17	0.0900879	0.0517082	0.00190353	0.000293732	0.134716	0.0762215	0.125195	0.192089	0.116114	0.0850582	0.0057621	-0.0263672	0.0757809	0.0795898	0.060009	-0.0111809
9.31	6.59411	6.90105	7.17905	6.69258	7.34811	7.22416	7.70131	7.60307	7.80496	7.56909	7.1791	7.13763	7.45929	7.30685	7.83209	7.84043	7.69489	7.81653	7.87857	7.32132	6.94497	6.89336	7.32881	7.75291	7.60195	7.56715	7.69759	7.54021	7.6939	7.41741			2.24	-0.0129395	-0.0220222	0.0956535	0.0481453	0.0277824	0.0737801	0.0177727	0.0290031	0.125391	0.124121	0.0135746	-0.0297852	0.113867	0.117188	0.0849113	0.0737801
9.38	6.6362	7.00735	7.13009	6.70335	7.30785	7.28039	7.62845	7.58749	7.72471	7.52402	7.22251	7.03284	7.48798	7.27569	7.89265	7.74497	7.72591	7.74377	7.73488	7.35804	6.89702	6.85588	7.27897	7.77003	7.73785	7.61795	7.71888	7.54351	7.78616	7.41225			2.31	0.0852051	0.0707512	0.0219231	0.0725594	0.0282707	0.0937996	0.161327	0.147167	0.130274	0.0606442	-0.0381832	-0.00927734	0.19248	0.00488281	0.260693	0.215382
9.45	6.54306	6.94652	7.12388	6.7336	7.33078	7.2766	7.62408	7.59439	7.81196	7.5363	7.27104	7.16051	7.47226	7.33014	7.86374	7.76782	7.67611	7.75074	7.80352	7.36799	6.9361	6.91356	7.26793	7.78742	7.6441	7.64342	7.79561	7.53811	7.67962	7.42038			2.38	0.102295	0.0873528	0.0614738	0.091114	-0.0376472	0.0176277	0.125195	0.12373	0.0926762	0.0625973	0.0252933	0.0620117	0.10166	0.0786133	0.201122	0.271046
9.52	6.54713	6.91019	7.15845	6.71277	7.29609	7.27136	7.74477	7.57464	7.79584	7.60517	7.1998	7.13878	7.38033	7.3423	7.92113	7.81339	7.70158	7.78788	7.81498	7.3608	6.94152	6.94329	7.29482	7.79558	7.57495	7.67075	7.63851	7.51497	7.7225	7.4198			2.45	0.0437012	0.0233879	0.0761223	0.0125008	0.0419426	0.0854988	0.02705	0.0758781	0.130274	0.0879879	0.0409183	-0.0102539	0.131445	0.0869141	0.00385666	-0.144482
9.59	6.5865	6.98104	6.90353	6.72685	7.33878	7.24148	7.65918	7.63066	7.76913	7.62204	7.2013	7.16899	7.50891	7.25385	7.87659	7.85612	7.69848	7.81042	7.83699	7.37643	7.00478	6.79152	7.29219	7.86918	7.75995	7.56131	7.76005	7.49241	7.81899	7.42751			2.52	0.0397949	0.028759	0.0351067	0.0793953	0.0595207	0.0801277	0.0553703	0.121288	0.138575	0.0132809	0.0257816	0.0458984	0.205175	0.00732422	-0.014698	-0.056591
9.66	6.65344	6.96604	6.64764	6.71099	7.3884	7.22313	7.73639	7.58019	7.79169	7.61356	7.31008	7.17013	7.44667	7.39554	7.90487	7.8011	7.72654	7.78097	7.7961	7.33494	6.89805	6.93693	7.26654	7.43555	7.71375	7.67947	7.75358	7.50528	7.7437	7.41073			2.59	0.117432	-0.0151863	0.00971603	0.194141	0.133251	0.0557137	0.177929	0.0602531	0.0931644	0.0997066	-0.0660152	-0.0742188	0.0796871	0.11377	0.0746574	-0.114697
9.73	6.58926	6.9947	6.64498	6.74759	7.23899	7.27617	7.79505	7.62566	7.79563	7.52114	7.06744	7.20176	7.39135	7.31882	7.79726	7.78217	7.70769	7.77668	7.76329	7.32687	6.96658	6.88114	7.33133	7.41154	7.67658	7.5712	7.73572	7.59416	7.81165	7.39112			2.66	0.0979004	-0.0176277	0.0277824	0.0667	0.0492668	0.0254402	0.0836906	0.134472	0.0946293	0.0757809	-0.0206051	-0.0234375	-0.000879288	0.0175781	0.185986	0.152393
9.8	6.58455	6.94847	6.51019	6.70056	7.41639	7.28343	7.7519	7.68848	7.75256	7.54554	6.86256	7.22782	7.46831	7.29992	7.738	7.83563	7.64269	7.83259	7.73765	7.36156	7.03917	6.55112	7.30985	7.32816	7.61967	7.15562	7.70089	7.2733	7.60723	7.33703			2.73	0.101318	0.0575676	0.0541496	0.103809	0.0697746	-0.0375481	-0.00175858	0.144238	0.0619144	0.077734	0.0365238	0.0288086	0.0127926	0.0102539	0.112743	-0.063427
9.87	6.60578	6.7578	6.52778	6.38384	7.30263	6.96086	7.2725	7.40097	7.63338	7.22843	6.82808	7.17149	7.42587	7.30855	7.5965	7.47119	7.76962	7.76668	7.47199	6.90739	6.88637	6.50902	7.31804	7.26612	7.39692	7.01073	7.54523	7.17811	7.45982	7.18489			2.8	-0.0559082	0.119579	0.079052	0.028614	0.0453606	-0.016552	0.0709953	0.080761	0.110743	0.0494137	-0.0904293	0.0610352	0.14707	0.0498047	0.110302	0.0708504
9.94	6.65969	6.67423	6.55443	6.29423	7.30137	6.7703	7.19634	7.21962	7.38875	7.04694	6.8072	6.91793	7.4698	6.93705	7.43558	7.4518	7.68423	7.81129	7.44256	6.74461	6.66786	6.38326	6.96869	7.28997	7.29436	7.07516	7.31955	7.10267	7.32842	7.07717			2.87	-0.0334473	0.0463371	0.0424309	0.063282	0.0336418	0.0410652	0.133007	0.0973625	0.0990238	0.0816402	-0.0113277	0.0161133	0.0660152	0.0258789	0.0829582	-0.0121574
10.01	6.32509	6.54865	6.5206	6.16462	7.43079	6.69073	7.09548	7.16167	7.32034	7.17733	6.81567	6.79402	7.37649	6.91074	7.41449	7.48764	7.53908	7.75362	7.4367	6.61097	6.51459	6.32281	6.8932	7.21176	7.14815	7.01492	7.21016	7.03356	7.28775	7.0073			2.94	0.0695801	0.0302238	0.0751457	-0.0138664	0.0541496	0.0547371	0.131054	-0.00566483	0.112696	0.0708981	0.107813	0.0703125	0.0889645	0.0708008	0.225048	0.110889
10.08	6.24325	6.59875	6.50505	6.15521	7.25964	6.64441	7.02244	7.18285	7.28545	6.98609	6.82953	6.73305	7.06395	6.89325	7.32834	7.32748	7.36227	7.83238	7.41979	6.60526	6.51509	6.25709	6.79934	7.29062	7.2279	7.15138	7.27987	6.95626	7.23317	6.96514			3.01	0.0720215	0.126415	0.0604973	0.0920906	0.0292473	0.00542068	0.0910149	0.121777	0.0404301	0.111425	0.147364	-0.0253906	-0.0291996	0.147949	0.0844231	-0.072216
10.15	6.25948	6.58358	6.46727	6.22167	6.99282	6.54676	6.93506	7.1597	7.2257	6.93193	6.77153	6.8179	7.1194	6.80052	7.30839	7.33599	7.30303	7.776	7.38648	6.64948	6.48341	6.26841	6.72006	7.13297	7.13044	7.03539	7.22133	6.88979	7.30628	6.92347			3.08	-0.041748	0.0429192	0.0160637	0.0154305	0.0502434	0.0259285	0.0568352	0.121777	0.143457	0.0567379	-0.0679684	0.0522461	0.186621	0.0380859	0.0707512	0.0259285
10.22	6.26489	6.51318	6.47182	6.13347	6.90704	6.6077	6.9858	7.07434	7.18267	6.97393	6.67646	6.75609	7.09905	6.85026	7.2264	7.32611	7.25218	7.43812	7.40693	6.49509	6.39504	6.26108	6.75226	7.33039	7.14858	6.88685	7.2037	6.95574	7.21248	6.88923			3.15	0.0373535	0.0438957	0.0238762	0.0481453	0.0336418	0.0513191	0.155468	0.0514641	0.0824223	0.0704098	-0.130957	0.0698242	0.0625973	0.0200195	0.14497	0.123585
10.29	6.2101	6.50353	6.46377	6.06893	6.90078	6.58061	6.84718	6.97012	7.11176	7.03432	6.72673	6.77471	7.01584	6.91257	7.24023	7.41159	7.24407	7.41737	7.28967	6.51231	6.37029	6.21152	6.69779	7.1569	7.08461	7.03287	7.05833	6.94602	7.17618	6.86106			3.22	0.0280762	-0.00786209	0.0341301	0.00322342	-0.0186043	0.068409	0.0202141	0.0641594	0.131739	0.0958004	0.0326176	-0.0571289	0.0547848	0.115234	-0.0186043	0.002491
10.36	6.23583	6.5441	6.46357	6.18096	6.84057	6.5611	6.98813	7.03976	7.16592	6.89059	6.72371	6.6688	6.99383	6.84533	7.38756	7.31708	7.14835	7.34316	7.37454	6.41104	6.48942	6.24322	6.66819	7.14269	7.04445	7.04011	7.11558	6.84537	7.29716	6.86242			3.29	0.0895996	0.0263176	0.0419426	0.14043	0.0282707	0.0557137	0.112499	0.0900383	0.173243	0.0606442	-0.0298824	-0.0244141	0.100195	0.0444336	0.0595207	0.0425301
10.43	6.17035	6.55082	6.48703	6.12997	6.79447	6.54203	7.03824	7.00329	7.18644	6.95329	6.74111	6.74336	7.08045	6.75331	7.29261	7.30394	7.18209	7.32892	7.26698	6.58506	6.40345	6.17462	6.71301	7.21648	7.12188	6.92212	7.06684	6.96249	7.26023	6.8612			3.36	0.0305176	0.0775871	0.0814934	0.0833015	-0.0537605	0.0308113	0.230663	0.0041008	0.0550785	0.0977535	0.0794926	0.0620117	0.0889645	0.133301	0.00727463	0.10796
10.5	6.16519	6.54877	6.45633	6.05233	6.80299	6.57071	6.97577	7.0259	7.15697	6.87485	6.65388	6.7688	7.00478	6.73307	7.36477	7.17809	7.30313	7.33575	7.30247	6.45499	6.40484	6.21122	6.70986	7.14561	7.02206	6.9687	7.1862	6.98096	7.14129	6.84484			3.43	0.0490723	0.0453606	0.00043869	0.0588875	0.0228996	0.0117683	0.102245	0.122265	0.062891	0.118261	0.019434	0.0170898	0.143164	0.0537109	-0.121632	0.0767097
10.57	6.16378	6.52872	6.43817	6.15755	6.74584	6.53669	6.94076	7.04702	7.14639	6.97563	6.73552	6.6771	7.01453	6.72546	7.32093	7.2786	7.22369	7.15826	7.28612	6.31637	6.36671	6.10616	6.64424	7.18947	7.09958	6.94636	7.01189	6.88501	7.19066	6.82266			3.5	0.0720215	0.0331535	0.0463371	0.0105476	0.0194817	-0.0487785	0.00458908	0.0973625	0.0824223	0.00546837	-0.0147457	-0.0805664	0.10166	0.163574	0.234814	0.136768
10.64	6.1689	6.48022	6.4316	6.10352	6.66389	6.52042	6.9143	6.99965	7.1027	6.92287	6.7691	6.60408	6.95226	6.72283	7.26707	7.32957	7.18538	7.25118	7.31836	6.37561	6.29484	6.21748	6.63464	7.19111	7.06055	6.9244	7.09456	6.88982	7.16054	6.81212			3.57	0.0275879	0.00678635	0.044384	0.0959969	-0.0308113	-0.0307121	0.144726	0.046093	0.0980473	0.046484	0.0633793	0.0317383	0.096777	0.0800781	0.0990715	0.103565
10.71	6.2224	6.50973	6.38016	6.1539	6.76617	6.53477	6.88149	7.05658	7.12167	6.95775	6.79709	6.67021	6.9597	6.73736	7.12582	7.22805	7.15997	7.17204	7.319	6.36751	6.41621	6.18584	6.67757	7.26047	7.09468	6.97215	7.00781	6.91852	7.20634	6.82279			3.64	0.0588379	0.155224	0.0575676	0.0964851	0.0429192	0.0640144	0.0993156	0.0221672	0.0624027	0.0855465	0.0555668	-0.0302734	0.0376949	0.0805664	0.00629807	0.0854988
10.78	6.13991	6.45464	6.40535	6.07243	6.82265	6.53623	6.784	7.05093	7.13427	6.91662	6.76432	6.74467	6.93969	6.71505	7.2729	7.1616	7.15901	7.25231	7.2794	6.41252	6.32354	6.20847	6.63974	7.11456	7.06256	6.97699	7.05485	6.90987	7.21447	6.81116			3.71	0.017334	0.0585442	0.0155754	0.0583992	-0.0195808	0.109425	0.129589	0.0153313	0.0775394	-0.0853519	-0.0284176	0.140625	0.015234	0.0341797	0.327099	0.110889
10.85	6.19122	6.4618	6.43972	6.01708	6.70252	6.57737	6.86499	7.0338	7.08963	6.92127	6.70993	6.66026	6.98434	6.79129	7.16745	7.28733	7.2938	7.26984	7.31969	6.35161	6.30948	6.19227	6.62775	7.13901	7.11154	6.88227	7.16257	6.96786	7.15011	6.81648			3.78	-0.0012207	0.0336418	0.00141525	0.151173	-0.0347176	-0.0292473	0.107616	0.0812492	0.0462894	0.0914059	0.0360355	0.00488281	0.134863	-0.0439453	0.0419426	-0.0248528
10.92	6.15576	6.44793	6.4573	6.09632	6.67152	6.48183	6.89921	7.05702	7.13858	6.75636	6.70191	6.66946	6.93652	6.76636	7.25242	7.18933	7.25752	7.17567	7.34861	6.34438	6.30903	6.14954	6.62594	7.17927	7.05923	6.8519	7.07578	6.94125	7.22416	6.80069			3.85	0.0769043	0.0980949	-0.00883865	0.0237312	-0.0171394	-0.000926971	-0.0154305	0.174023	0.12002	0.0201168	-0.0401363	-0.0117188	0.027441	0.0498047	-0.00688553	0.0283699
10.99	6.18387	6.5035	6.43589	6.09573	6.7054	6.46334	6.87129	7.01388	7.05023	6.79978	6.67495	6.61925	6.99014	6.67105	7.18225	7.31657	7.2118	7.18722	7.31111	6.27803	6.35854	6.18941	6.65965	7.14044	7.06696	6.79727	7.03425	6.94445	7.17023	6.79057			3.92	0.0090332	-0.0210457	0.0189934	0.0374031	0.11079	-0.0243645	0.00654221	0.0636711	0.0580082	0.199804	0.035059	0.0375977	0.0479488	0.0571289	0.232861	0.0723152
11.06	6.15413	6.45791	6.44726	6.05953	6.66624	6.45593	6.97968	6.94471	7.06956	6.98159	6.74207	6.65543	7.04712	6.76144	7.20544	7.08481	7.18023	7.19158	7.31859	6.29505	6.39653	6.20532	6.63038	7.19474	6.9637	6.96099	7.11432	6.8446	7.20553	6.8005			3.99	0.0192871	0.0687981	-0.0396004	-0.0666008	0.00825119	-0.0624504	0.0719719	0.140331	0.0335941	0.0210934	-0.0406246	0.027832	0.0801754	0.0405273	0.247997	0.0786629
11.13	6.13869	6.43509	6.42245	6.08573	6.75299	6.52843	6.79695	6.96858	7.09983	6.8683	6.71493	6.71705	6.82972	6.6833	7.22175	7.312	7.1457	7.21549	7.26324	6.41783	6.4275	6.15139	6.61343	7.23152	7.05269	6.8829	7.03776	6.96156	7.26871	6.80157			4.06	0.120361	0.0653801	-0.0142097	0.0378914	0.0512199	-0.0145988	0.00361252	0.157421	-0.0132809	0.0254879	-0.0699215	0.0263672	0.0538082	0.0288086	0.149364	0.0723152
11.2	6.13882	6.51026	6.41285	6.09813	6.70501	6.47492	6.86154	6.99219	7.05116	6.85403	6.61936	6.57433	6.89185	6.74581	7.31486	7.29659	7.24678	7.16626	7.31718	6.2893	6.3739	6.14441	6.57808	7.19616	6.98052	6.84201	7.09392	7.00119	7.10757	6.78893			4.13	0.0666504	0.0199699	0.107861	-0.00800705	0.00434494	0.0234871	0.0846672	0.0700188	0.00966835	0.116796	-0.0845699	0.132812	0.127539	0.0634766	0.338818	0.103077
11.27	6.14972	6.47861	6.4622	6.14323	6.70417	6.45526	6.8498	6.98691	7.08654	6.9071	6.67219	6.69365	6.95465	6.69002	7.2151	7.2803	7.15487	7.27939	7.25196	6.42151	6.28515	6.08142	6.62895	7.15661	7.08026	6.787	7.07729	6.91052	7.14336	6.79268			4.2	-0.0236816	0.0570793	0.00971603	0.047657	0.0145988	0.0664558	0.00703049	0.102734	0.0394535	0.0381832	-0.0625973	0.0180664	-0.0926762	0.118164	0.0497551	0.175343
11.34	6.15097	6.49673	6.39623	6.0585	6.66938	6.55181	6.77546	6.9508	7.11716	6.80206	6.66736	6.61082	6.90999	6.73816	7.13178	7.28603	7.22078	7.32912	7.27652	6.28135	6.34262	6.11704	6.60491	7.2315	6.94895	7.01669	7.01575	6.86959	7.21883	6.78576			4.27	0.0305176	0.0614738	0.0106926	0.0798836	0.0590324	0.0049324	0.0841789	0.109081	0.0404301	0.0508785	0.0326176	0.0683594	0.0484371	0.0917969	0.150829	-0.0360832
11.41	6.1107	6.44643	6.39903	6.07903	6.5799	6.51534	6.83619	6.97066	7.06213	6.79601	6.7344	6.71253	6.90654	6.72884	7.18076	7.19508	7.14045	7.1459	7.28996	6.30767	6.27682	6.18349	6.61029	7.16373	6.98334	6.9061	6.95475	6.96134	7.13225	6.7693			4.34	-0.0427246	0.0673332	-0.00932693	-0.0343742	-0.12505	-0.0712395	-0.00761795	0.0260735	0.00820351	0.14414	0.0257816	0.0249023	-0.0697269	0.114746	0.146435	-0.0136223
11.48	6.15879	6.48749	6.39027	6.07816	6.69695	6.54504	6.75886	6.97978	7.0751	6.87992	6.61073	6.69238	6.95291	6.69979	7.25983	7.09	7.23606	7.19665	7.23438	6.26697	6.26955	6.16511	6.55034	7.09664	6.94546	7.02216	7.02255	6.80486	7.1968	6.77116			4.41	0.115967	0.0346184	0.0482903	-0.0358391	-0.0444832	-0.0111809	0.0163078	0.142284	0.0721684	0.0132809	0.0213871	0.114746	0.0762691	0.0561523	0.153271	0.13335
11.55	6.1433	6.50478	6.36774	6.06123	6.71339	6.4908	6.85126	6.94096	7.01535	6.83747	6.67379	6.69356	6.91438	6.7988	7.09561	7.17132	7.02959	7.21564	7.29178	6.38969	6.3066	6.08327	6.55217	7.12015	6.96291	6.90595	7.0385	6.92954	7.06078	6.76415			4.48	0.0524902	-0.0186043	-0.0283699	0.0330086	0.0609856	-0.00483322	0.030468	0.0875969	0.0902348	-0.000391006	0.0477543	0.0634766	-0.0331058	0.0297852	0.0604973	0.114307
11.62	6.10655	6.49818	6.43497	6.05495	6.64477	6.47317	6.81848	6.97598	7.01064	6.79433	6.6646	6.64245	6.89892	6.76045	7.1898	7.26684	7.10162	7.23585	7.24897	6.22838	6.32964	6.12075	6.61385	7.21251	6.9742	6.89332	6.97049	6.86275	7.10727	6.76327			4.55	0.0480957	0.0888176	0.0429192	0.0583992	0.0385246	-0.0228996	0.0734367	0.159374	0.0633793	0.0020504	0.0262699	-0.0693359	0.00790978	0.173828	-0.037159	0.0718269
11.69	6.12107	6.47519	6.35653	6.05265	6.72789	6.48905	6.83674	6.96782	7.03329	6.96571	6.70317	6.60418	6.88045	6.69339	7.20211	7.2195	7.12457	7.17177	7.24796	6.2443	6.32472	6.09212	6.58389	7.11595	6.95517	6.91918	7.03089	6.99532	7.07692	6.76591			4.62	0.0100098	0.0775871	-0.0498543	0.0833015	0.145458	0.0820808	0.011425	0.0329094	0.0624027	0.0132809	0.0306644	0.0493164	0.0713863	-0.0356445	0.0243645	0.092823
11.76	6.14164	6.45374	6.4457	6.07991	6.58566	6.49347	6.82085	6.99835	7.07335	6.83742	6.73631	6.60022	6.74115	6.69704	7.3529	7.1968	7.15852	7.16024	7.30543	6.23382	6.31674	6.19212	6.60829	7.17021	7.00247	6.81559	7.06745	6.88509	7.16144	6.77007			4.69	0.0212402	-0.0112801	-0.0142097	-0.00312424	0.0224113	0.0195808	0.0285149	0.167675	0.126856	-0.00234413	-0.0635738	0.0195312	-0.016016	0.0893555	0.17915	0.0381355
11.83	6.07433	6.46515	6.37463	6.08054	6.64966	6.55005	6.93429	6.9437	7.09388	6.81484	6.65784	6.66045	6.90815	6.67092	7.26119	7.15562	7.09863	7.17518	7.34747	6.365	6.41703	6.08815	6.63212	7.10822	6.99257	6.91136	6.98148	6.88021	7.12957	6.77318			4.76	0.092041	0.0629387	0.0648918	-0.0958977	-0.0186043	-0.0204582	0.0202141	0.00019455	0.0384769	-0.0946293	0.0702152	0.0234375	0.00546837	0.11084	0.185009	0.114307
11.9	6.18851	6.40617	6.41254	6.04666	6.78067	6.51828	6.72446	6.98499	7.01445	6.92109	6.66406	6.65828	6.8732	6.76051	7.42006	7.20566	7.06509	7.1893	7.30086	6.32714	6.29981	6.1077	6.58741	7.1719	7.02272	6.75002	6.97077	6.86772	7.0588	6.76893			4.83	-0.0187988	-0.014698	0.00678635	0.0208015	0.0517082	-0.0609856	0.0993156	-0.0618172	0.0970707	0.0538082	0.0580082	-0.015625	-0.0394535	-0.0200195	0.087841	0.151905
11.97	6.11879	6.4369	6.42796	6.01145	6.68756	6.50101	6.83036	7.02926	7.05896	6.84034	6.61661	6.6137	6.78025	6.71746	7.15597	7.1212	7.06492	7.15787	7.23472	6.28756	6.33157	6.0721	6.62586	7.06409	6.96934	6.96996	6.90819	6.85591	7.07077	6.74347			4.9	0.0505371	0.0468254	-0.0332527	0.110157	0.0717278	-0.0160637	0.13203	0.00800705	0.090723	0.0440426	0.0570316	0.0253906	-0.0340824	-0.0385742	0.141064	0.114307
12.04	6.19002	6.36595	6.38837	6.04344	6.70033	6.49719	6.73718	6.90372	7.04542	6.87334	6.67543	6.57209	6.84633	6.70067	7.17373	7.17938	7.053	7.13527	7.27499	6.33025	6.32308	6.10754	6.57825	7.17672	7.09694	6.83636	6.99286	6.85425	7.09974	6.75006			4.97	0.114014	0.0956535	-0.0322762	0.107227	0.0199699	-0.0521965	0.0607414	0.167187	-0.00742149	0.0718746	-0.0518551	0.0161133	-0.0057621	-0.0581055	0.225048	0.117237
12.11	6.12681	6.45387	6.3646	6.06059	6.73147	6.51671	6.86082	6.99457	7.0522	6.82069	6.68962	6.57006	6.91649	6.73372	7.2889	7.27322	7.15915	7.20983	7.23601	6.26856	6.2475	6.13972	6.56624	7.06047	7.00017	6.84618	6.96114	6.86901	7.05846	6.76127			5.04	0.114502	0.0580559	0.040966	0.0828133	0.0111809	-0.0185051	0.0167961	0.065136	0.0560551	0.0533199	-0.0176754	0.0112305	-0.0794926	0.178711	0.169872	0.018116
12.18	6.05073	6.47017	6.3811	6.07286	6.66177	6.44395	6.83049	6.9776	7.05604	6.82194	6.67441	6.58761	6.88878	6.6316	7.25017	7.30875	7.09005	7.17148	7.25971	6.26914	6.31145	6.11992	6.5738	7.06695	6.93565	6.99054	7.11413	6.85111	7.0162	6.75442			5.11	0.108643	0.202099	0.0453606	0.0901375	0.139599	0.0322762	0.0690422	-0.0105476	0.0560551	0.043066	-0.0284176	0.000976562	0.00937462	0.0522461	0.0956535	0.0796394
12.25	6.12195	6.40958	6.40616	6.01907	6.72534	6.50903	6.74646	6.94094	7.02936	6.84313	6.59081	6.65474	6.91996	6.69963	7.11765	7.0267	7.14106	7.22918	7.15017	6.32892	6.33898	6.09389	6.61935	7.09896	6.94718	6.945	7.06611	6.91064	7.14201	6.75076			5.18	0.088623	0.114697	-0.00835037	0.0696297	0.056591	0.0732918	0.106152	0.0670891	0.0658207	0.0840816	-0.12998	-0.034668	0.0923824	0.0849609	0.284618	-0.00629807
12.32	6.13568	6.41351	6.4293	6.06547	6.62766	6.50322	6.77123	6.97537	7.05584	6.77955	6.63341	6.58812	6.98026	6.7068	7.10548	7.08944	7.11346	7.19535	7.21532	6.43948	6.22262	6.10128	6.58786	7.08053	7.00922	6.88916	7.01961	6.88116	7.08568	6.74831			5.25	0.017334	0.0937004	-0.0112801	0.00615311	0.0199699	-0.0526848	0.046093	0.126659	0.115625	-0.0252933	0.0223637	-0.0517578	0.0713863	-0.00537109	0.167431	0.152393
12.39	6.09115	6.3722	6.39506	6.15006	6.62838	6.48075	6.87406	6.92913	7.06265	6.85202	6.68517	6.63999	6.90982	6.63293	7.1671	7.04854	7.05598	7.09109	7.1864	6.30413	6.27722	6.12148	6.56428	7.08224	6.9712	6.92292	7.04611	6.88137	7.12091	6.74291			5.32	0.0949707	0.047802	0.0228996	-0.0934563	0.0145988	0.0381355	-0.0349617	0.14912	0.0711918	0.00400352	-0.0416012	0.0136719	-0.0560551	0.0541992	0.106884	0.219776
12.46	6.08882	6.36919	6.42647	6.05588	6.56714	6.45006	6.7959	6.98685	7.02934	6.83273	6.56867	6.52586	6.9342	6.73101	7.24092	7.23223	7.19049	7.26535	7.23529	6.27979	6.31356	6.13435	6.59178	7.1119	7.00002	6.86436	7.0102	6.92155	7.15493	6.75548			5.39	0.0627441	0.111279	-0.00737381	0.111622	-0.0762215	-0.0302238	0.0475578	0.0192375	0.115137	-0.0218754	-0.0728512	0.100586	-0.050684	-0.050293	0.153271	-0.102978
12.53	6.14698	6.44255	6.4119	6.08233	6.64089	6.3902	6.72088	6.9943	7.03015	6.83498	6.64167	6.57494	6.99088	6.6426	7.19214	7.08479	7.09461	7.20073	7.22333	6.43327	6.27673	6.13054	6.58573	7.10849	6.99207	6.88828	6.96693	6.88496	7.05029	6.74683			5.46	0.00463867	-0.103565	0.00727463	-0.0626946	0.0307121	0.0293465	0.101269	0.0373039	0.00722694	0.0323238	0.146387	-0.00390625	0.108007	-0.0400391	0.0370598	0.344288
12.6	6.1322	6.50123	6.3693	6.02967	6.65808	6.41056	6.78525	6.94523	7.00525	6.81082	6.74781	6.6257	6.89237	6.63697	7.19113	7.17783	7.08076	7.17126	7.28122	6.333	6.30382	6.2014	6.58537	7.11517	7.00714	6.86081	6.98092	6.80889	7.01738	6.74712			5.53	0.0544434	0.0116692	0.00971603	0.0686531	-0.0654793	0.0444832	0.169628	0.00751877	0.115137	0.11289	-0.0357418	0.0102539	0.0674801	-0.00732422	0.341747	0.158741
12.67	6.13415	6.4305	6.37668	6.05399	6.7248	6.46592	6.83803	6.95814	7.04101	6.83764	6.78272	6.65399	6.82507	6.67283	7.17207	7.12081	7.06114	7.12363	7.23114	6.21662	6.22845	6.11635	6.57203	7.12912	6.99292	6.88446	7.0471	6.89518	7.16329	6.74999			5.6	0.0803223	0.0663567	-0.0405769	-0.00703049	-0.0361824	0.0356941	0.0973625	-0.0330086	0.0218754	-0.174707	0.0443363	-0.0654297	0.00107384	-0.0126953	0.11372	0.177296
12.74	6.02156	6.41581	6.38838	6.0018	6.64686	6.47997	6.83484	6.87494	7.03237	6.82962	6.5883	6.61151	6.83789	6.65165	7.26579	7.20476	7.11369	7.15036	7.21604	6.29518	6.26476	6.04686	6.62691	7.04847	7.00381	6.87473	7.05792	6.82389	6.99329	6.7311			5.67	0.0500488	0.0702629	0.0170403	-0.018261	0.0531731	-0.00629807	0.117382	0.0915031	0.0233402	0.0455074	-0.015234	0.0253906	-0.0287113	0.0644531	-0.00786209	-0.087841
12.81	6.03712	6.50665	6.3947	6.07457	6.66688	6.43236	6.80132	6.97684	7.04244	6.86189	6.52855	6.66218	6.94552	6.69209	7.17278	7.07816	6.99434	7.17103	7.24802	6.21893	6.28223	6.09964	6.55279	7.14182	7.03953	6.84885	6.98915	6.85952	7.13113	6.73969			5.74	0.072998	-0.0112801	0.0224113	0.094532	-0.0269051	0.0234871	-0.0706062	0.0578117	0.0487308	0.0977535	0.0780277	0.0332031	0.108496	0.0766602	0.0609856	-0.00727463
12.88	6.11043	6.42745	6.43224	6.0211	6.64499	6.45121	6.77344	6.97705	6.99002	6.81759	6.68225	6.5727	6.88184	6.76096	7.16382	7.14688	7.13906	7.1449	7.2276	6.2366	6.31933	6.07081	6.59338	7.11123	7.02864	6.9643	6.92466	6.91235	7.04853	6.74398			5.81	0.0437012	0.0365715	-0.00981522	0.0144539	-0.0293465	-0.0429192	-0.0105476	0.0724602	0.0887699	0.0870113	-0.0249996	0.00292969	0.0264645	0.0302734	0.140575	0.0679207
12.95	6.1123	6.42879	6.35471	6.04376	6.63418	6.47591	6.85586	6.92216	7.06521	6.8287	6.62459	6.64499	6.89982	6.66231	7.21455	7.21343	7.12735	7.15009	7.29816	6.266	6.28813	6.15502	6.53573	7.10493	7.0531	6.88574	6.93784	6.98079	7.04599	6.75207			5.88	0.0280762	0.0463371	-0.0239754	0.00517654	0.0272942	0.0762215	0.033886	0.0368156	0.0877934	0.0245113	0.128809	-0.0200195	0.00888634	0.00683594	-0.0171394	-0.107372
13.02	6.03097	6.37971	6.39863	6.0125	6.65205	6.49273	6.74003	6.93279	7.0204	6.85008	6.72387	6.66239	6.8013	6.64572	7.10184	7.131	7.18016	7.14278	7.16486	6.17002	6.31491	6.11288	6.54827	7.10362	6.96804	6.71727	7.06025	6.86249	7.15463	6.72677			5.95	0.0349121	0.0521965	0.0463371	0.0686531	0.044384	-0.00873947	0.0319328	0.0446281	0.0550785	0.105566	0.0921879	-0.0175781	-0.0492191	-0.00537109	0.0512199	-0.0331535
13.09	6.08639	6.41205	6.39699	6.10939	6.62921	6.4805	6.81975	6.95176	7.05737	6.82027	6.66936	6.54257	6.97638	6.73174	7.15654	7.15877	7.01819	7.22248	7.2746	6.20947	6.30134	6.13197	6.57912	7.14752	6.95991	6.86367	7.04993	6.86986	7.07447	6.74833			6.02	0.0959473	0.047802	-0.0122566	0.0686531	0.0365715	0.0264168	0.0900383	-0.00127029	-0.0249996	-0.0116215	0.00771523	-0.00976562	-0.0980473	0.0556641	0.101513	0.173878
13.16	6.07948	6.45914	6.40904	6.06875	6.64838	6.4562	6.91604	6.88401	7.08727	6.85165	6.63784	6.57411	6.87828	6.66804	7.12027	7.20288	7.10025	7.16798	7.24784	6.21746	6.30516	6.08161	6.51624	7.196	6.97911	6.89623	6.98454	6.87333	7.11602	6.74562			6.09	-0.105225	0.0751457	-0.0142097	0.019825	-0.0107918	-0.0116692	0.113476	0.126659	0.0794926	0.0918941	0.0614262	0.0258789	0.0689449	0.00976562	0.0521965	0.115772
13.23	6.12551	6.42998	6.36905	6.05096	6.63293	6.43753	6.81116	6.97768	7.00169	6.86826	6.7094	6.65431	6.87285	6.74765	7.02764	7.18212	7.09106	7.24548	7.20809	6.31027	6.35429	6.02456	6.5327	7.05329	6.95804	6.88167	6.9187	6.8409	7.12282	6.73933			6.16	0.117432	0.0136223	0.0238762	-0.0124016	0.0517082	-0.00776291	0.0128899	0.0485344	0.0711918	0.0127926	-0.0469723	-0.0078125	0.00790978	0.0429688	0.0238762	0.0381355
13.3	6.08192	6.4187	6.35652	6.01848	6.58373	6.38073	6.72642	6.95792	7.0063	6.77401	6.70295	6.61367	6.90782	6.67706	7.27205	7.22195	7.00394	7.25307	7.29677	6.21995	6.27687	6.1259	6.60432	7.12641	6.937	6.81025	6.90212	6.82742	7.0437	6.72855			6.23	0.0471191	0.0922356	0.00629807	-0.0499992	0.028759	0.0322762	0.0128899	-0.0618172	0.0121098	-0.0599613	-0.0494137	0.0908203	-0.0565433	-0.012207	0.20747	0.00395584
13.37	6.09506	6.39354	6.34714	6.07778	6.62884	6.39635	6.84664	6.91796	7.0211	6.80776	6.62578	6.52096	6.90043	6.77426	7.18284	7.19984	7.11318	7.12012	7.28834	6.17604	6.31297	6.07606	6.56894	7.12103	6.95707	6.84322	7.00628	6.86887	7.09972	6.73407			6.3	0.0559082	0.0580559	-0.0591316	0.047657	0.075634	0.0244637	0.0324211	0.0958977	0.0682621	0.0230465	0.0667973	-0.000488281	-0.0389652	-0.0327148	0.109814	0.196827
13.44	6.11148	6.5345	6.37412	6.07699	6.55211	6.4886	6.80812	6.89926	7.03268	6.84092	6.68516	6.62688	6.9425	6.70065	7.11973	7.18847	7.08287	7.12485	7.26146	6.32038	6.36271	5.99376	6.54465	7.109	7.00591	6.88184	6.94802	6.79826	7.06444	6.7407			6.37	0.106201	-0.00151443	0.0458488	0.0847664	-0.0381355	0.021534	-0.0305672	0.0104485	-0.00644493	0.0508785	0.0174808	0.0834961	0.0162106	0.059082	-0.00688553	0.160206
13.51	6.07957	6.4427	6.31768	6.05009	6.62253	6.53115	6.83297	6.89394	7.00583	6.69273	6.61313	6.56867	6.9102	6.70133	7.33004	7.20503	7.08522	7.15127	7.27102	6.26486	6.17483	6.05089	6.54638	7.14019	7.06625	6.94601	7.00391	6.7949	7.04488	6.7358			6.44	0.048584	0.0414543	-0.0400887	-0.049511	-0.0220222	-0.0292473	0.121777	0.0363274	0.0184574	0.034277	-0.0513668	-0.0136719	0.00742149	0.0209961	-0.0713387	0.0952644
13.58	6.10201	6.41879	6.34054	6.1185	6.62041	6.39803	6.81601	6.94535	7.01703	6.84518	6.6836	6.7255	6.90647	6.66016	7.1439	7.11173	7.10351	7.14205	7.14049	6.31495	6.25918	5.98471	6.52981	7.21543	6.93878	6.89806	7.01732	6.81119	7.1814	6.73759			6.51	0.0559082	0.0458488	-0.0352058	0.0515633	0.00190353	0.00102615	-0.078907	0.0119133	0.00332069	0.0362301	0.0228519	-0.0273438	-0.0951176	0.0712891	-0.021534	0.0957527
13.65	6.07171	6.48052	6.458	6.02693	6.5722	6.4254	6.7088	7.01611	6.99459	6.78566	6.61397	6.60227	6.85824	6.58627	7.11056	7.14948	7.00399	7.18092	7.23272	6.34517	6.25302	6.08549	6.47817	7.13184	6.97125	6.92476	7.0336	6.90244	6.96197	6.72297			6.58	0.079834	0.0438957	-0.0308113	0.0481453	0.0326653	-0.0243645	0.0900383	0.0431633	0.0189457	0.0469723	-0.058691	-0.0756836	-0.0521488	0.0854492	0.0653801	-0.0810051
13.72	6.05936	6.3667	6.36362	6.03582	6.64285	6.40286	6.72792	6.93122	7.04933	6.93356	6.58666	6.58692	6.84028	6.67414	7.27083	7.17865	7.0055	7.12207	7.18557	6.30386	6.27789	6.08442	6.62609	7.12285	6.99665	6.94456	6.92541	6.83464	7.0647	6.72914			6.65	0.0979004	0.0243645	-0.0264168	-0.00263596	-0.021534	-0.0204582	0.110546	0.0944328	-0.0289059	0.049902	0.0140629	0.00585938	0.0943356	0.0405273	0.120068	-0.0482903
13.79	6.11589	6.45321	6.36518	5.96961	6.58421	6.36759	6.78504	6.99099	7.00215	6.78627	6.57248	6.63302	6.93607	6.67944	7.27986	7.18292	7.00246	7.16079	7.18784	6.23731	6.29019	6.04546	6.55209	7.17432	6.99188	6.84186	6.95276	6.86995	6.97526	6.72366			6.72	0.0754395	-0.0107918	-0.0625496	0.00273514	0.0243645	-0.0194817	0.0412102	0.0348625	0.0409183	-0.00771523	0.0458012	0.0214844	-0.0746098	0.125977	0.114208	0.1646
13.86	6.06576	6.44875	6.34673	6.03634	6.56813	6.41292	6.72464	7.00269	6.98341	6.78995	6.59265	6.62249	6.84968	6.66475	7.21668	7.17905	7.10905	7.15195	7.16007	6.26868	6.26132	6.11453	6.53993	7.04425	7.0504	6.82885	7.07283	6.75147	7.06104	6.72134			6.79	-0.0622559	-0.0273933	0.00190353	0.0549812	-0.0386238	-0.00434494	0.0968742	0.00849533	-0.018652	-0.0189457	-0.166601	-0.081543	0.0557613	0.0541992	0.143993	0.110401
13.93	6.07286	6.4057	6.40096	6.00565	6.58548	6.44889	6.79668	6.93707	6.94832	6.86703	6.68305	6.62126	6.86623	6.6542	7.33745	7.19971	7.06048	7.091	7.24689	6.24767	6.23714	6.01126	6.5657	7.08432	7.00414	6.84152	6.94869	6.74993	7.11645	6.72537			6.86	-0.0959473	-0.00151443	0.016552	0.0432625	-0.068409	-0.0380363	0.105663	-0.0652351	0.0824223	0.0972652	0.0057621	-0.0678711	0.103125	0.0820312	0.0888176	0.0605965
14	6.15015	6.4409	6.32753	6.04338	6.70442	6.49042	6.72875	6.96222	6.96573	6.80171	6.67594	6.71915	6.89309	6.68582	7.14926	7.24673	7.03646	7.12188	7.23801	6.24142	6.22874	6.09986	6.51797	7.11028	6.97972	6.84265	6.96332	6.81329	7.02437	6.73114			6.93	0.0979004	0.056591	-0.00932693	0.0393562	0.0111809	0.0801277	0.116894	0.0705071	0.0379887	0.0591793	-0.0137692	-0.0732422	0.043066	-0.0458984	0.135693	-0.00678635
14.07	6.10815	6.44538	6.39547	6.06502	6.6094	6.43132	6.79509	6.9673	6.98857	6.81142	6.67195	6.61401	6.87126	6.7352	7.2178	7.10496	7.03646	7.1553	7.21905	6.1481	6.18501	6.00618	6.50057	6.95283	6.98661	6.78804	6.99531	6.79416	7.06313	6.71252			7	0.076416	-0.0908699	0.0028801	-0.0163078	0.113232	0.0356941	-0.0256844	-0.00957108	0.1542	-0.0101566	-0.0323238	-0.0727539	0.0479488	0.0175781	0.114208	0.0142097
14.14	6.04297	6.45109	6.30844	5.98898	6.64872	6.35898	6.71556	6.90229	6.98909	6.88883	6.69508	6.66116	6.93018	6.71169	7.21493	7.12052	7.09035	7.13719	7.19139	6.28557	6.31501	6.12771	6.51832	7.18385	6.97439	6.78829	7.00667	6.89685	7.11301	6.733			7.07	0.067627	0.0824699	-0.00737381	-0.0885735	0.0751457	-0.0316887	0.174999	0.0539055	0.110254	-0.0638676	-0.0904293	0.0253906	0.046484	0.102539	0.197216	0.207081
14.21	6.08151	6.41917	6.34134	5.98834	6.60652	6.41642	6.73846	6.99258	6.96406	6.77919	6.67602	6.62104	6.74803	6.73229	7.21927	7.22026	7.00171	7.04618	7.25775	6.19265	6.259	6.09905	6.60703	7.07121	7.05265	6.81958	6.91674	6.82133	7.08179	6.71625			7.14	0.0671387	-0.00151443	-0.0381355	-0.103222	-0.0234871	0.00981522	0.0700188	-0.00908279	-0.0337887	0.0230465	0.00136757	-0.0629883	0.0259762	0.065918	0.00727463	-0.0785637
14.28	6.02941	6.36987	6.41597	6.03291	6.61561	6.42281	6.7499	6.95001	7.01318	6.76781	6.67922	6.70361	6.86752	6.67945	7.15726	7.20766	7.0735	7.18924	7.181	6.18762	6.24846	6.08994	6.56537	7.06693	7.02102	6.91865	6.92378	6.78853	7.0339	6.72242			7.21	0.118896	0.109325	0.0160637	-0.00703049	0.00239182	0.0156746	0.141796	0.0368156	0.00918007	0.0572262	0.0321293	-0.0151367	-0.075098	-0.0161133	0.216747	-0.117626
14.35	6.14635	6.47102	6.36105	6.05027	6.65749	6.40571	6.7864	7.00532	7.02658	6.77054	6.5919	6.65624	6.76719	6.6561	7.08892	7.17925	7.11992	7.08817	7.3109	6.28651	6.23937	6.06581	6.62834	7.11359	6.98064	6.75927	6.94706	6.72987	7.02162	6.72108			7.28	-0.0012207	0.0145988	-0.00297928	-0.165234	0.0507317	0.0352058	0.0875969	0.00898361	0.0555668	0.0137692	-0.0142574	0.0620117	-0.128321	0.0756836	0.31245	-0.0731926
14.42	6.09693	6.4613	6.32384	6.06757	6.4816	6.50516	6.73349	6.90764	7.00693	6.78039	6.71561	6.53116	6.88895	6.78419	7.13248	7.19324	7.13879	7.15716	7.16922	6.21839	6.32859	6.07202	6.57531	7.13509	6.96112	6.82163	6.9934	6.78603	7.14986	6.72818			7.35	0.10376	0.0214348	0.0385246	-0.00165939	0.044384	0.0547371	0.0348625	0.00458908	0.0589848	0.0108395	-0.00595665	0.0292969	-0.0995121	0.0874023	0.028759	-0.136181
14.49	6.09367	6.37714	6.3243	6.00916	6.55924	6.44577	6.74833	7.01101	7.0062	6.76622	6.70489	6.64177	6.79909	6.59421	7.23578	7.1558	7.20913	7.19926	7.15164	6.16314	6.23763	6.0385	6.59412	7.15345	6.97062	6.77815	6.9508	6.83295	7.05006	6.71731			7.42	0.0964355	-0.0742683	0.0561028	0.0300789	0.0434074	-0.0346184	0.0451164	0.00263596	0.0389652	0.0352535	-0.0215817	0.00292969	0.0738277	-0.0175781	0.0028801	0.112843
14.56	6.0668	6.44597	6.39392	5.95181	6.65957	6.40807	6.73952	6.88174	7.05306	6.68344	6.70384	6.61637	6.83345	6.70905	7.2396	7.20784	7.06993	7.18001	7.27292	6.34355	6.37841	6.064	6.56704	7.07185	6.91739	6.84189	7.08467	6.80175	7.06649	6.73289			7.49	-0.0939941	0.0180168	0.0141106	0.0486336	-0.0679207	-0.0502434	0.0143547	0.0192375	0.0692387	0.0269527	-0.0518551	0.0463867	0.0103512	0	0.1562	0.152393
14.63	6.07452	6.37272	6.39798	6.02492	6.63738	6.36902	6.80919	6.83095	6.98847	6.81473	6.60347	6.6183	6.88512	6.72856	7.17506	7.23248	7.0212	7.02138	7.27132	6.31297	6.28342	6.06382	6.58968	7.15015	6.93787	6.8747	6.94284	6.76633	7.13068	6.7217			7.56	0.0109863	-0.0239754	0.0199699	-0.154491	-0.0186043	0.0288582	0.126659	0.0324211	0.0301762	0.0606442	-9.72748e-05	0.0737305	0.163671	-0.0107422	0.121044	-0.0404778
14.7	6.12713	6.43239	6.34779	6.08741	6.73603	6.41159	6.83524	6.88767	7.03131	6.807	6.63508	6.58196	6.81322	6.60743	7.21099	7.20687	7.13687	7.10301	7.2017	6.16249	6.27127	6.09833	6.55142	7.03129	6.90218	6.79965	6.97556	6.78235	7.15582	6.72176			7.63	0.0158691	-0.0566902	0.0175285	-0.0788078	0.025341	-0.0341301	0.0167961	0.1833	0.0497074	-0.00869179	0.078516	0.0195312	0.0577145	0.078125	0.208935	0.271534
14.77	6.04709	6.47822	6.34362	6.08453	6.62248	6.37676	6.77514	7.01082	7.02744	6.82968	6.62546	6.61943	6.83117	6.59046	7.26572	7.21002	6.98409	7.15645	7.23228	6.24335	6.28197	6.10929	6.51338	7.21078	6.93551	6.85865	7.03169	6.76737	6.99592	6.72616			7.7	-0.0227051	0.00239182	0.0155754	-0.018261	0.00336838	-0.00776291	-0.0291023	0.0353508	0.00429726	0.0435543	-0.0826168	-0.0771484	-0.0858402	0.00878906	-0.0396004	0.0435066
14.84	6.0961	6.4422	6.37669	6.0673	6.58528	6.40828	6.73745	6.93324	6.9528	6.814	6.52819	6.61259	6.79273	6.57189	7.23048	7.14212	7.10663	7.17347	7.21302	6.14488	6.23478	6.08062	6.47463	7.11772	6.99599	6.76288	6.9275	6.88185	7.08544	6.70658			7.77	-0.0402832	-0.0449715	-0.037159	-0.0241203	0.00727463	0.084034	-0.0603523	0.0192375	0.016016	0.0181637	-0.0494137	0.00878906	-0.035059	0.0498047	-0.0879402	-0.032177
14.91	6.14476	6.57927	6.34748	6.07239	6.64921	6.4575	6.78258	6.87312	7.00083	6.80532	6.67312	6.60698	6.79841	6.78748	7.1813	7.18472	7.18366	7.13032	7.20952	6.2167	6.22635	6.11798	6.49303	7.07026	6.95049	6.79197	6.99262	6.75463	7.02913	6.72797			7.84	0.00415039	0.0546379	-0.0166512	-0.0202141	-0.0537605	-0.0897942	0.0416985	0.096386	0.0497074	0.0206051	-0.0855465	0.0678711	-0.0184574	-0.000976562	0.174267	0.080616
14.98	6.14566	6.4971	6.36233	6.05765	6.66834	6.49672	6.81544	6.9338	7.00161	6.84025	6.6132	6.59886	6.82289	6.67668	7.30381	7.12453	7.03899	7.10744	7.20939	6.27088	6.20208	6.10374	6.49855	7.06388	7.0229	6.76566	6.99272	6.80555	7.11954	6.72966			7.91	-0.0412598	0.00971603	0.0541496	-0.0822258	-0.0391121	-0.0238762	0.0128899	-0.0159187	0.0267582	0.0601559	-0.0230465	0.0600586	-0.047266	-0.0507812	0.213329	0.15044
15.05	6.14021	6.47574	6.36291	6.0152	6.62055	6.37712	6.76316	6.97988	7.00917	6.74621	6.58364	6.56473	6.75917	6.70487	7.22856	7.23286	7.09845	7.13909	7.1809	6.3025	6.19881	6.05136	6.5998	7.08535	6.95097	6.86637	7.07588	6.86496	7.11622	6.7274			7.98	-0.0925293	0.0331535	0.00825119	0.000293732	-0.021534	0.0586433	0.0514641	-0.0115242	0.0057621	0.0889645	-0.0406246	0.059082	-0.0555668	0.0883789	0.214794	0.182667
15.12	6.12484	6.43312	6.31681	5.95347	6.61129	6.46386	6.69021	6.99762	7.04476	6.77169	6.7818	6.54729	6.83376	6.62359	7.18911	7.27557	7.01137	7.17874	7.21216	6.25661	6.27105	6.06996	6.54049	7.0443	6.89485	6.76899	7.05236	6.7198	7.00078	6.71311			8.05	0.104736	-0.0742683	0.060009	-0.0939446	0.00971603	-0.0307121	-0.047657	0.0416985	0.0721684	0.106054	-0.108496	0.00927734	-0.00966835	-0.0473633	-0.0049324	0.102589
15.19	6.07186	6.49395	6.37096	6.08843	6.73015	6.39785	6.76448	6.89619	7.01229	6.74967	6.61834	6.61064	6.90134	6.67791	7.21946	7.05595	7.15747	7.04804	7.30858	6.24392	6.32686	6.08618	6.5518	7.06602	6.89	6.74648	6.98855	6.78885	7.00511	6.71956			8.12	-0.0446777	0.0966301	-0.002491	0.0564461	-0.00542068	-0.0390129	-0.1292	0.104687	0.0213871	0.0552731	-0.0757809	0.0849609	-0.0633793	0.0302734	0.0990715	0.0420418
15.26	6.12981	6.28941	6.3751	5.97133	6.65484	6.45264	6.81098	6.91098	7.04581	6.79611	6.69151	6.69011	6.88559	6.57999	7.14083	7.3536	7.10871	7.15866	7.18313	6.16198	6.32267	6.02711	6.5787	7.03979	6.91048	6.77382	6.99221	6.83884	7.09032	6.72293			8.19	-0.00512695	0.0614738	-0.0220222	-0.0368156	-0.0322762	0.0449715	-0.0291023	0.0480461	-0.00302696	0.121191	-0.0870113	-0.0375977	0.0816402	0.0498047	-0.021534	0.00835037
15.33	6.10519	6.39649	6.34498	6.05749	6.62089	6.46931	6.86709	6.8867	6.9643	6.86323	6.63824	6.59314	6.78016	6.58879	7.33933	7.23631	7.12337	7.10615	7.22315	6.17071	6.28544	6.03841	6.60174	7.16477	6.86632	6.82715	7.05077	6.85753	7.03324	6.7276			8.26	0.0373535	0.0429192	0.0326653	-0.0348625	0.0736809	0.00151443	0.0416985	0.0548821	-0.00888634	0.0381832	0.0213871	-0.0268555	0.0572262	0.046875	0.150829	0.092823
15.4	6.06335	6.44953	6.33155	6.00653	6.61587	6.46082	6.80692	6.85425	7.0458	6.61011	6.72313	6.60662	6.78468	6.62013	7.1929	7.24858	7.05021	7.13788	7.22722	6.22076	6.20881	6.09043	6.58345	7.12441	7.02735	6.82318	6.9682	6.81028	7.01256	6.71398			8.33	0.0153809	0.0233879	-0.00786209	-0.0124016	0.0180168	0.0815926	0.00703049	0.00312424	0.0213871	0.00937462	-0.015234	0.050293	0.0889645	0.0639648	0.148388	0.0889168
15.47	6.09938	6.45357	6.39839	5.99952	6.52957	6.42087	6.82364	6.95265	6.97513	6.80764	6.62903	6.53486	6.91393	6.61591	7.10892	7.06795	7.05665	7.11935	7.27811	6.20943	6.26902	6.13637	6.58174	7.125	6.92859	6.80911	6.98788	6.77612	7.09089	6.71377			8.4	-0.151123	0.0712395	-0.0220222	-0.0851555	0.0150871	-0.0653801	0.0641594	0.0158196	0.012598	-0.0604496	0.0145512	0.0898438	0.0249996	0.027832	0.1479	-0.0385246
15.54	6.11829	6.37437	6.34318	6.07583	6.63051	6.44939	6.65886	6.92704	6.97698	6.85182	6.76663	6.62	6.88182	6.68649	7.15755	7.12376	7.08043	7.11255	7.2205	6.24015	6.33948	6.10828	6.51735	7.0549	6.98615	6.77446	7.05307	6.9152	7.09437	6.72895			8.47	-0.0510254	0.0575676	0.00678635	-0.0124016	0.0883293	0.00590897	0.0998039	0.0724602	0.0311527	0.0645504	-0.0889645	0.0834961	-0.00625038	0.0419922	0.013134	-0.0219231
15.61	6.09556	6.42066	6.34207	6.0204	6.53856	6.3848	6.71278	6.93985	6.99582	6.84179	6.73565	6.62783	6.82761	6.69741	7.21089	7.17656	7.07273	7.12882	7.30887	6.28669	6.26588	6.0748	6.49267	7.04727	7.05886	6.92143	6.99191	6.68303	7.00382	6.72086			8.54	0.0876465	0.0570793	-0.0322762	0.0203133	-0.0718269	0.0137215	0.129101	-0.0105476	0.0179691	0.0679684	-0.0528317	-0.0795898	0.0289059	0.153809	0.157177	0.10503
15.68	6.11261	6.4305	6.37711	6.01479	6.56652	6.50032	6.75338	6.90973	7.02597	6.79013	6.65858	6.59949	6.80203	6.65585	7.10363	7.05376	7.01213	7.03256	7.29789	6.27424	6.2857	5.993	6.52798	7.09921	7.12283	6.74119	6.91231	6.79026	7.00457	6.70511			8.61	-0.0197754	0.0429192	-0.00297928	-0.0631828	-0.0479012	0.0703621	-0.00566483	-0.0208015	-0.011816	-0.0257816	-0.0679684	-0.0361328	0.11582	0.0668945	0.0629387	0.0732918
15.75	6.09099	6.43605	6.361	6.05739	6.65131	6.41746	6.75104	6.91645	7.02514	6.8582	6.70727	6.57887	6.91548	6.63439	7.1505	7.10683	7.14704	7.08777	7.30111	6.24786	6.28617	6.06378	6.51551	7.09715	6.96213	6.85128	6.95497	6.69738	6.99356	6.71945			8.68	0.076416	0.0888176	0.00971603	0.0637703	-0.0688972	-0.0185051	0.092968	0.0744133	-0.00302696	0.0879879	-0.127539	-0.114746	-0.0135746	0.100586	0.146435	0.00200272
15.82	6.07967	6.43242	6.29921	6.05764	6.57504	6.45122	6.80064	6.88091	7.00038	6.75943	6.60832	6.58041	6.84923	6.62165	7.18473	7.24663	7.21179	7.22945	7.23372	6.27674	6.18999	6.08104	6.57707	7.16518	7.01828	6.79456	6.89529	6.75384	7.04227	6.72058			8.75	0.0270996	0.0424309	0.00043869	0.0120125	0.0580559	0.0176277	0.065136	-0.0393562	0.0863285	0.120214	-0.100195	-0.0322266	0.126562	-0.0742188	0.104443	0.0801277
15.89	6.08496	6.4583	6.39771	6.02414	6.57403	6.41513	6.82056	6.98038	6.93927	6.84537	6.60627	6.58807	6.83495	6.67892	7.15108	7.20815	7.1372	7.09971	7.26208	6.30969	6.35403	6.09675	6.51015	7.05382	6.93622	6.80364	7.03402	6.81773	7.08056	6.72769			8.82	0.0593262	0.028759	-0.0508308	0.00273514	0.00825119	-0.00678635	-0.0173836	0.0119133	-0.00302696	0.111425	-0.123632	-0.0898438	-0.0799809	0.0800781	0.197216	0.365284
15.96	6.12972	6.39977	6.31833	6.00385	6.62792	6.41897	6.73395	6.92007	7.01833	6.77825	6.71294	6.62107	6.78481	6.63623	7.13176	7.15623	7.12407	7.21594	7.20567	6.25113	6.2004	5.99351	6.52043	7.07693	6.8898	6.74479	6.92885	6.77052	7.03837	6.70181			8.89	0.0192871	0.0355949	-0.0220222	-0.123241	-0.0186043	-0.0429192	0.042675	0.0041008	0.062891	0.0855465	-0.0723629	-0.0458984	-0.0199223	0.0698242	0.0619621	-0.0531731
16.03	5.9894	6.47441	6.32275	5.97922	6.64257	6.45799	6.73395	6.82984	7.01322	6.71532	6.66892	6.59005	6.74229	6.66745	7.25429	7.13257	7.09217	7.17533	7.18417	6.21592	6.32295	5.96016	6.50656	6.99082	6.93121	6.76689	6.98895	6.77687	6.91456	6.69106			8.96	0.0192871	-0.0229988	-0.0703621	0.0232429	-0.0132332	0.0312996	0.0841789	-0.0247078	0.0765629	0.0201168	0.0702152	-0.000976562	0.0269527	0.0800781	0.013134	-0.160595
16.1	6.14699	6.44278	6.32663	6.04282	6.63623	6.4492	6.75071	6.95738	6.96857	6.78913	6.60345	6.68136	6.88343	6.61511	7.1905	7.26102	7.01982	7.18811	7.22847	6.24725	6.27351	6.10087	6.50915	7.07157	7.05535	6.78041	6.92354	6.79372	7.00959	6.7223			9.03	-0.00708008	0.025341	-0.045948	-0.0192375	-0.0435066	-0.0385246	-0.00517654	0.0343742	0.043848	0.0762691	-0.0582027	-0.0400391	-0.133204	0.0664062	0.143017	0.0381355
16.17	6.09328	6.38494	6.33001	6.06896	6.5912	6.44672	6.69513	6.8897	7.00985	6.81294	6.67227	6.59795	6.83484	6.59664	7.10978	7.23756	7.07558	7.15157	7.24518	6.15187	6.27355	6.12334	6.5192	7.03891	7.00569	6.87126	6.94109	6.63597	7.04436	6.70515			9.1	-0.0275879	0.0121574	-0.0176277	-0.00458908	-0.014698	-0.0888176	0.0724602	0.0441399	0.0140629	0.0103512	-0.00742149	-0.0566406	0.030859	-0.0527344	-0.0308113	-0.0551262
16.24	6.10044	6.42688	6.29643	5.97911	6.64896	6.39794	6.82783	6.90986	6.95323	6.79785	6.59759	6.67384	6.77936	6.68149	7.06367	7.19456	7.11838	7.08513	7.1775	6.33076	6.21363	6.10613	6.53187	7.07914	7.01592	6.77102	7.05283	6.80198	7.01572	6.71135			9.17	0.0466309	0.000926971	-0.0205574	-0.0568352	0.0961418	0.00786209	0.0407219	-0.0300789	0.0121098	0.0108395	-0.0108395	-0.0170898	-0.0589848	-0.0117188	-0.0864754	0.0400887
16.31	6.13843	6.42906	6.35641	6.04565	6.6294	6.42641	6.6506	6.89134	6.97283	6.79881	6.66466	6.58428	6.79491	6.64741	7.1003	7.19546	7.15352	7.15864	7.28652	6.22322	6.21345	6.06768	6.52566	7.108	6.9361	6.88298	6.97858	6.78007	7.01917	6.7124			9.24	-0.0065918	-0.002491	0.0111809	-0.077343	0.0160637	-0.0482903	-0.119923	0.0558586	0.0624027	-0.140039	-0.104101	-0.0258789	0.0547848	0.0649414	0.0814934	0.192432
16.38	6.09404	6.4269	6.36893	6.04327	6.67335	6.40345	6.80099	6.91596	6.9609	6.80877	6.6935	6.57166	6.84043	6.69335	7.16022	7.07251	7.09047	7.09193	7.21052	6.20349	6.28354	6.03724	6.54115	7.11949	6.9093	6.71309	7.04125	6.78397	7.01703	6.70933			9.31	0.0803223	-0.00444412	0.00434494	-0.0153313	-0.0894051	-0.0683098	0.0983391	0.0451164	0.0648441	0.0298824	-0.0523434	0.0136719	0.027441	0.0708008	0.0775871	0.13628
16.45	6.10029	6.40961	6.34518	6.00914	6.56627	6.40717	6.8194	6.95525	6.97317	6.81129	6.49449	6.52458	6.83403	6.70518	7.19704	7.09632	7.10703	7.1439	7.26974	6.17962	6.22811	6.05404	6.51575	7.04473	7.03002	6.80543	7.03596	6.6896	7.04778	6.70345			9.38	0.0505371	0.0551262	0.016552	-0.00556564	0.00629807	-0.0141106	0.033886	0.125683	0.0394535	0.0694332	-0.12705	-0.0644531	0.150976	-0.0644531	0.296825	-0.0312004
16.52	6.11769	6.37598	6.35701	6.01354	6.58121	6.40638	6.75777	6.90883	6.93664	6.76202	6.65667	6.60402	6.74532	6.66462	7.19347	7.24033	7.03707	7.17231	7.26195	6.20628	6.28282	6.12121	6.54396	7.06882	6.95619	6.88933	7.00805	6.88096	7.09337	6.71875			9.45	-0.0153809	0.00825119	0.106884	0.0203133	0.0312004	0.00542068	0.02705	0.00263596	0.0467777	0.0381832	-0.0479488	-0.0712891	0.00253868	0.0610352	0.0141106	-0.00141525
16.59	6.13235	6.36162	6.34866	6.04839	6.60341	6.42261	6.80695	6.88754	6.99013	6.75186	6.63782	6.61665	6.78228	6.7413	7.21327	7.20464	7.13082	7.25199	7.19801	6.20741	6.28682	6.12214	6.52789	7.0188	6.90663	6.80982	6.9737	6.79	7.0166	6.7169			9.52	0.010498	0.0155754	-0.0591316	0.00566483	-0.018116	-0.00678635	-0.00419998	0.0700188	0.0228519	0.114843	-0.118261	-0.0258789	0.0567379	0.015625	0.0619621	-0.00385666
16.66	6.1147	6.3859	6.31967	6.03991	6.63272	6.38994	6.81419	6.8265	6.94517	6.85103	6.62185	6.52022	6.90348	6.67689	7.17545	7.17096	7.16539	7.1439	7.18144	6.26786	6.24528	6.15188	6.53412	7.18348	6.96855	6.87252	6.96634	6.78847	7.04741	6.72087			9.59	-0.0446777	-0.00981522	-0.0767097	-0.0675774	0.0102043	-0.047802	0.065136	0.00507736	-0.0235348	-0.0482426	-0.102636	-0.00683594	0.0669918	0.00244141	0.113232	0.0664558
16.73	6.01775	6.44041	6.3707	6.03744	6.58089	6.50226	6.82346	6.93765	7.02121	6.81944	6.56765	6.53265	6.76398	6.7033	7.20784	7.125	7.1607	7.1094	7.24305	6.28616	6.24456	6.06701	6.58608	7.02923	7.01236	6.75719	7.01614	6.79384	7.0282	6.71674			9.66	-0.00219727	-0.0049324	-0.0142097	0.0188484	-0.0347176	-0.0175285	0.0534172	0.101269	0.00478554	0.018652	-0.058691	0.0249023	0.081152	0.0332031	0.207958	-0.101025
16.8	5.99524	6.30285	6.35188	6.00045	6.62474	6.46005	6.6993	6.87249	6.98759	6.75916	6.65254	6.52809	6.87313	6.58438	7.19373	7.13985	7.07201	7.11749	7.27444	6.21943	6.2663	5.96058	6.57902	7.08597	6.97606	6.80309	6.96774	6.72796	6.97242	6.69131			9.73	0.0178223	0.00922775	-0.0269051	-0.0812492	0.0233879	0.0894051	0.0636711	0.136913	0.00771523	0.0391598	-0.0718746	0.0380859	0.0513668	0.0390625	0.149853	0.0937996
16.87	6.13179	6.46469	6.391	5.95628	6.56609	6.3971	6.87122	6.92411	7.07398	6.71303	6.68152	6.52683	6.91083	6.64323	7.24772	7.26792	7.06518	7.1756	7.17451	6.18949	6.27628	6.15865	6.56045	7.13283	6.92671	6.77169	6.97889	6.82506	7.08301	6.72709
16.94	6.11573	6.38547	6.40762	5.94757	6.53637	6.43581	6.78498	6.87422	7.0413	6.78791	6.63904	6.62163	6.86252	6.72028	7.11899	7.07447	7.05335	7.233	7.20659	6.21779	6.19516	5.99387	6.55393	7.09546	6.98791	6.76158	6.99114	6.67016	7.07561	6.70308
17.01	6.10895	6.49051	6.36828	6.00678	6.61299	6.44194	6.8436	6.91065	6.93315	6.81716	6.64613	6.53668	6.8667	6.68722	7.26046	7.04576	7.11037	7.07916	7.24795	6.29531	6.28895	6.12916	6.50619	7.08735	6.93116	6.75001	7.00845	6.83972	7.06184	6.72112			100msec_heating
17.08	6.10805	6.40041	6.37234	5.91211	6.70583	6.46029	6.79912	6.88794	6.96638	6.7805	6.63106	6.58248	6.86519	6.61218	7.32064	7.07816	7.16529	7.14925	7.18478	6.20624	6.30981	5.97716	6.51292	7.09293	6.99948	6.80295	6.96754	6.8983	7.0336	6.71665			Time (s)	cell01_∆T (˚C)	cell02_∆T (˚C)	cell03_∆T (˚C)	cell04_∆T (˚C)	cell05_∆T (˚C)	cell06_∆T (˚C)	cell07_∆T (˚C)	cell08_∆T (˚C)	cell09_∆T (˚C)	cell10_∆T (˚C)	cell11_∆T (˚C)	cell12_∆T (˚C)	cell13_∆T (˚C)	cell14_∆T (˚C)	cell15_∆T (˚C)	average (˚C)
17.15	6.14813	6.40632	6.37151	6.00997	6.6717	6.4798	6.7536	6.88422	6.99995	6.77788	6.60413	6.65473	6.84817	6.69493	7.13446	7.0329	7.09611	7.11289	7.19791	6.18476	6.22235	6.05046	6.51289	7.023	6.93224	6.73983	7.00588	6.83894	6.97137	6.70211			-3.5	0.0552254	-0.014843	0.0111809	0.0587883	-0.00835037	-0.0742683	-0.000829697	-0.0699215	0.0337887	0.0314941	0.0480957	0.0102539	-0.0395508	0.111279	-0.00195312	0.010026
17.22	6.05894	6.31654	6.37014	6.0309	6.57842	6.39352	6.76096	6.88279	7.00352	6.79819	6.65195	6.62632	6.76327	6.70815	7.11699	7.20571	7.01283	7.01761	7.24034	6.23916	6.24755	6.0112	6.45306	7.03005	6.95585	6.8121	7.04858	6.74558	7.13781	6.69717			-3.43	-0.0404778	-0.0436516	0.0263176	0.080761	-0.00590897	0.0106926	0.0729008	-0.0323238	0.0132809	0.122803	0.0124512	-0.03125	0.0224609	-0.0811043	0.0380859	0.0110026
17.29	6.13628	6.40371	6.32055	6.04391	6.60486	6.3792	6.73597	6.89653	6.98846	6.79241	6.72381	6.6004	6.71624	6.61082	7.22087	7.23239	7.14484	7.09538	7.29239	6.1659	6.26223	6.12643	6.51448	7.10209	7.00045	6.87346	7.03043	6.85473	7.00911	6.71994			-3.36	0.0112801	-0.0363274	-0.00346756	-0.124805	0.133739	0.124462	-0.0887203	-0.0240231	0.0645504	0.0153809	-0.0397949	0.0966797	-0.119629	0.0399895	-0.175293	-0.00839844
17.36	6.13054	6.36343	6.3385	5.91816	6.64926	6.45375	6.83121	6.90741	7.01097	6.82001	6.57511	6.63968	6.74171	6.62733	7.1973	7.10116	6.94183	7.15846	7.17768	6.18508	6.18415	6.00387	6.59647	7.0624	6.92371	6.66562	6.89903	6.91719	6.99725	6.69029			-3.29	0.0229988	-0.0172844	-0.0269051	-0.0330086	-0.118214	-0.0400887	0.0382328	0.0814457	-0.0057621	-0.0441895	-0.0441895	0.074707	0.0947266	0.0609856	-0.0952148	-0.00345052
17.43	5.99659	6.33251	6.40521	5.96239	6.64222	6.39456	6.73783	7.02184	6.9821	6.76083	6.60567	6.66586	6.888	6.61751	7.25526	7.30754	6.97694	7.14924	7.25052	6.14022	6.27858	6.05334	6.50615	7.05234	6.97001	6.8054	6.94524	6.83237	7.09007	6.71125			-3.22	-0.0438957	-0.00312424	-0.0107918	-0.0603523	0.0307121	-0.0317879	0.00258827	0.0360355	-0.0453129	-0.052002	0.029541	0.0375977	-0.0756836	-0.084034	0.0551758	-0.0143555
17.5	6.06786	6.39031	6.36317	6.00003	6.64281	6.41918	6.696	6.90917	6.99773	6.80614	6.57212	6.61458	6.83456	6.69947	7.08794	7.15928	7.10866	7.13787	7.20777	6.19068	6.1262	5.96927	6.49945	7.14164	6.93319	6.69432	6.91924	6.88365	7.02916	6.69315			-3.15	-0.0209465	-0.00898361	-0.00297928	0.0880852	-0.00590897	0.0160637	-0.0428219	-0.0699215	-0.019434	0.00317383	0.0769043	-0.106934	0.0922852	-0.00981522	0.205566	0.0129557
17.57	6.07086	6.34482	6.41186	5.99544	6.53745	6.50646	6.66806	6.89634	6.96234	6.7847	6.63105	6.52416	6.9584	6.63578	7.05249	7.10565	7.20339	7.17365	7.15463	6.25121	6.19153	6.21089	6.59099	7.04108	6.93136	6.847	7.0139	6.77674	7.01849	6.70658			-3.08	-0.0185051	0.0203133	-0.0991707	-0.0349617	-0.0435066	-0.0269051	-0.0267086	0.0448246	0.0196285	0.0310059	-0.0310059	0.0273438	0.0644531	-0.0786629	0.0405273	-0.00742188
17.64	6.04389	6.43816	6.35243	5.99811	6.58459	6.34179	6.75999	6.957	6.97081	6.78612	6.61386	6.60533	6.87445	6.67239	7.23284	7.18498	6.97127	7.18897	7.19644	6.32447	6.25025	6.0651	6.54485	7.15134	6.94699	6.72465	7.05136	6.80059	7.10639	6.71515			-3.01	-0.0185051	0.0134773	0.0336418	-0.0764656	0.0526848	0.016552	-0.0560055	0.0101566	-0.0833988	-0.0671387	-0.0583496	-0.0405273	0.0673828	0.0189934	-0.0654297	-0.016862
17.71	6.03189	6.39591	6.33442	5.95993	6.62454	6.40273	6.73407	6.86826	6.99633	6.82029	6.54952	6.66104	6.75369	6.62649	7.2578	7.23205	7.11488	7.07771	7.18241	6.21091	6.24006	6.12125	6.51015	7.00503	6.92388	6.73571	6.9953	6.75535	6.99873	6.69381			-2.94	0.061573	0.0144539	0.0160637	0.011425	0.00043869	-0.0278816	0.108545	0.031641	0.0650387	-0.0183105	-0.010498	-0.0576172	0.0444336	-0.0283699	0.0717773	0.0188477
17.78	6.06302	6.41833	6.38565	6.01157	6.60439	6.4825	6.76852	6.87237	6.97969	6.84397	6.58029	6.65402	6.79702	6.58028	7.25959	7.25243	6.98911	7.10526	7.28803	6.13026	6.19675	6.08026	6.50741	7.14535	6.96363	6.82031	6.92994	6.76184	7.00986	6.70626			-2.87	-0.00873947	0.0759773	0.0561028	0.0905266	-0.0356941	0.0331535	-0.00717735	-0.00790978	-0.0423832	-0.0222168	0.0168457	-0.0102539	-0.150879	0.0507317	-0.0732422	-0.00234375
17.85	6.0313	6.31683	6.34735	5.95276	6.608	6.39693	6.68015	6.91424	6.96404	6.85884	6.57087	6.65298	6.81047	6.70709	7.11163	7.19916	7.08552	7.04802	7.23967	6.23301	6.28841	5.99186	6.57308	7.08889	6.93749	6.79456	6.97293	6.79768	6.97634	6.69483			-2.8	-0.0683098	0.0447273	0.0531731	0.0587883	0.0995598	-0.0317879	-0.000829697	0.0365238	-0.0399418	0.0192871	-0.0373535	0.0688477	-0.0541992	-0.0762215	-0.019043	0.00354818
17.92	5.99836	6.47829	6.33515	6.04867	6.55148	6.38995	6.60454	6.9632	7.01354	6.81494	6.67223	6.60629	6.7857	6.58197	7.18273	7.15834	7.10377	7.05509	7.14529	6.27634	6.2997	6.05754	6.49624	7.09293	6.94538	6.65265	6.89122	6.92168	6.97177	6.69293			-2.73	0.0156746	-0.0983391	0.0673332	-0.0437508	0.0629387	0.000926971	-0.0926266	-0.0474606	0.0577145	-0.0510254	-0.0334473	0.0395508	-0.00683594	0.239697	0.0380859	0.00989583
17.99	6.13786	6.44552	6.36172	5.98747	6.56445	6.46941	6.69638	6.91994	6.97513	6.87069	6.63676	6.67632	6.77982	6.65539	7.0998	7.13611	7.05987	7.05753	7.25726	6.13934	6.26075	6.08971	6.52513	7.12115	6.92554	6.83576	6.94388	6.76029	7.09931	6.70649			-2.66	-0.0238762	0.107227	0.0531731	0.0250969	0.231396	0.091259	-0.0125484	0.0853519	-0.0697269	-0.0163574	-0.0256348	-0.0229492	0.147461	-0.037159	0.0507812	0.0388997
18.06	6.02896	6.42726	6.32429	5.98945	6.58256	6.4276	6.76057	6.92532	6.95714	6.80219	6.66395	6.56202	6.81935	6.67316	7.21728	7.19259	7.06154	7.09092	7.18269	6.25652	6.19052	6.04132	6.48909	7.04263	6.90409	6.82735	6.91419	6.86699	7.06653	6.69959			-2.59	0.0112801	0.0203133	-0.0234871	0.0358391	-0.0112801	-0.118702	-0.0193844	-0.0528317	0.00253868	-0.00512695	-0.0192871	0.00244141	-0.0175781	-0.014698	-0.0800781	-0.0193359
18.13	6.05557	6.40933	6.35159	6.00276	6.61036	6.50499	6.72814	6.88365	6.95169	6.77732	6.56763	6.57148	6.77364	6.67066	7.21626	7.18999	7.065	7.02947	7.23348	6.22524	6.24441	6.02377	6.53557	7.08014	6.9608	6.74416	6.9194	6.87717	7.03545	6.6979			-2.52	-0.0106926	0.0417976	0.0492668	0.0446281	0.0868645	0.0209465	-0.0110836	-0.0938473	0.0137692	-0.0842285	0.00854492	-0.0551758	-0.0522461	-0.0693855	0.015625	-0.00634766
18.2	6.08702	6.45449	6.36348	5.9578	6.59672	6.36426	6.77803	6.89368	6.97548	6.7138	6.60095	6.64435	6.89315	6.68603	7.21545	7.10251	7.13349	7.08719	7.22699	6.21952	6.21715	5.99188	6.57253	7.03647	6.87508	6.74948	7.01642	6.83849	6.98499	6.6992			-2.45	-0.0145988	0.0906258	-0.0586433	-0.0105476	0.0351067	-0.107471	0.0377445	0.120508	-0.0252933	-0.0651855	0.00561523	0.0244141	0.0581055	0.0375481	-0.0766602	0.00341797
18.27	6.07036	6.44184	6.35582	6.00308	6.57113	6.43199	6.80928	6.93894	6.9691	6.82342	6.5884	6.68037	6.87455	6.65304	7.12418	7.11494	7.04501	7.1591	7.13672	6.26578	6.36561	6.09274	6.52024	7.06618	7.08172	6.8448	6.88815	6.78926	7.00683	6.71423			-2.38	0.0591316	-0.0319328	-0.0894051	-0.0378914	0.141552	-0.0352058	0.0304203	-0.105566	-0.00966835	0.0339355	0.14624	-0.0512695	-0.153809	-0.0967293	0.172852	-0.00182292
18.34	5.96184	6.44148	6.30689	6.02505	6.66956	6.44006	6.83354	6.87264	6.98239	6.82624	6.53139	6.6746	6.90018	6.66667	7.2216	7.20065	7.15445	7.11264	7.2718	6.07914	6.24162	6.0632	6.53286	7.04775	6.9404	6.74553	6.85475	6.83432	7.02156	6.70534			-2.31	0.018116	0.0271492	0.0385246	-0.0520515	0.111767	-0.00200272	-0.0267086	-0.0347652	0.00498009	0.0490723	-0.0109863	0.0244141	-0.0195312	-0.00346756	-0.0541992	0.0046875
18.41	6.02489	6.428	6.33401	5.97181	6.61882	6.49455	6.71798	6.86432	6.97251	6.74613	6.55749	6.52157	6.848	6.76505	7.15887	7.17973	7.04951	7.09966	7.2933	6.21551	6.20268	6.09382	6.50893	7.18956	6.85849	6.84188	7.019	6.74416	6.98944	6.70033			-2.24	-0.0185051	0.0725594	-0.0405769	0.0656242	-0.0254402	0.0863762	0.0216312	-0.0357418	-0.0736332	0.0690918	-0.00317383	0.00537109	0.0688477	0.0746574	-0.0581055	0.0139323
18.48	6.12406	6.47178	6.28966	6.05339	6.61621	6.40877	6.8034	6.94142	6.95005	6.84311	6.53636	6.56285	6.82207	6.68936	7.21553	7.13164	7.22273	7.11881	7.15017	6.16438	6.30049	6.03712	6.57158	7.07244	7.04214	6.84904	6.86965	6.90031	7.03196	6.71691			-2.17	0.0151863	-0.0285149	0.0302238	0.00019455	0.154736	0.016552	0.0187016	0.0204105	-0.0521488	0.0681152	0.0178223	-0.0249023	0.112793	0.175732	-0.0585938	0.0310872
18.55	6.04638	6.42719	6.31269	6.019	6.68408	6.44275	6.77983	6.84739	6.95714	6.86995	6.58419	6.4887	6.85054	6.71905	7.18611	7.1843	7.06282	7.11029	7.22506	6.23274	6.2845	6.07903	6.50711	7.07122	7.00058	6.7941	6.94795	6.75902	7.05493	6.70788			-2.1	0.0557137	-0.00556564	0.00141525	0.00507736	-0.052784	-0.139698	-0.0130367	0.0892582	-0.00527382	0.0339355	-0.00512695	0.0712891	-0.0869141	0.0853996	0.0244141	0.0038737
18.62	6.11607	6.41327	6.33778	6.0132	6.53265	6.41957	6.70691	6.8918	7.02425	6.86276	6.71543	6.56733	6.92071	6.55746	7.24852	7.36712	7.16829	7.09571	7.22611	6.24734	6.26424	6.08821	6.50238	7.09878	6.95275	6.79518	6.91345	6.73591	7.04171	6.7181			-2.03	0.0576668	-0.00751877	-0.0166512	0.0485344	-0.0723152	0.013134	-0.0384274	0.0487308	-0.122461	-0.013916	0.0725098	-0.00390625	-0.000976562	0.013134	-0.0605469	-0.00553385
18.69	6.07872	6.42019	6.33571	5.93619	6.55654	6.38519	6.76041	6.88415	6.95669	6.841	6.59752	6.51157	6.81468	6.70057	7.15782	7.09311	7.10335	7.1015	7.18473	6.3185	6.32241	6.04575	6.54995	7.09972	6.92163	6.75844	6.97779	6.79237	7.08925	6.69984			-1.96	0.0625496	0.0305672	0.0585442	0.0802727	0.0331535	-0.0537605	0.0201664	-0.0733395	0.0367184	-0.0720215	0.0163574	-0.00585938	0.0673828	0.103466	-0.00439453	0.019987
18.76	6.10173	6.36552	6.36545	6.02669	6.53736	6.45648	6.7954	6.86014	7.00619	6.78521	6.64615	6.55363	6.92963	6.69135	7.12336	7.01407	7.13661	7.13757	7.20359	6.28453	6.18932	6.12517	6.50611	7.12337	6.89681	6.87385	6.94762	6.89716	7.03867	6.71099			-1.89	0.0630379	-0.0416985	-0.0259285	0.0353508	0.196728	0.0429192	0.0318851	0.0521488	-0.0389652	0.0266113	0.0817871	-0.0478516	0.0917969	-0.0112801	-0.0668945	0.0259766
18.83	6.07305	6.41048	6.35962	5.99892	6.6568	6.38913	6.71796	6.90942	7.01759	6.83312	6.64232	6.59588	6.75782	6.70137	7.21322	7.15584	7.09149	7.19503	7.20005	6.27014	6.24575	6.03897	6.57793	6.98356	6.92002	6.74597	7.06491	6.72635	7.02607	6.70754			-1.82	-0.0180168	0.0881844	0.0473137	-0.11797	0.191845	-0.0430183	0.0152836	-0.0381832	-0.123438	0.0466309	-0.0637207	0.0595703	0.0200195	-0.0103035	-0.105957	-0.00345052
18.9	6.07341	6.39775	6.36974	6.00834	6.60812	6.34301	6.78607	6.91644	6.99249	6.77668	6.55424	6.56021	6.81091	6.68806	7.09303	7.09081	7.03743	7.16892	7.17655	6.27098	6.24032	6.08291	6.53911	7.10901	6.79043	6.7777	6.88867	6.73603	7.04467	6.68731			-1.75	0.0391121	-0.000682831	0.0292473	-0.0120125	-0.0405769	0.00580978	0.0343266	0.0892582	-0.0204105	-0.0212402	-0.095459	-0.0175781	-0.122559	-0.0415535	0.0234375	-0.0100586
18.97	6.05548	6.38699	6.45771	5.97484	6.58424	6.43463	6.75753	6.85759	6.96931	6.77821	6.60321	6.5421	6.84924	6.57788	7.05366	7.15795	7.00358	7.10208	7.227	6.27575	6.28637	6.14651	6.50654	7.0921	6.91912	6.76027	6.95014	6.79651	7.05246	6.69514			-1.68	-0.0326653	0.000293732	-0.104053	0.00117111	0.00776291	-0.118214	-0.0604	0.00283241	-0.10586	0.0358887	0.072998	-0.135254	0.0458984	0.129345	-0.078125	-0.0225586
19.04	6.04121	6.38464	6.29943	5.96288	6.58897	6.37998	6.61292	6.92615	6.96858	6.64208	6.532	6.58203	6.71184	6.6166	7.17081	7.25809	7.02042	7.10803	7.23343	6.2694	6.23505	6.03423	6.5663	7.06187	6.99284	6.75642	6.92719	6.76464	7.00775	6.67779			-1.61	-0.0390129	0.105274	-0.0366707	-0.0408211	0.0785637	-0.0352058	0.113916	-0.0142574	-0.0536137	0.0524902	0.0456543	0.0166016	0.131836	0.0282707	-0.0253906	0.0218424
19.11	6.09242	6.38176	6.28465	6.00141	6.56137	6.36258	6.80772	6.91737	7.00636	6.79404	6.60667	6.5724	6.853	6.68607	7.16937	7.22208	7.01304	7.09926	7.24885	6.29566	6.28748	6.04793	6.54619	7.14919	6.93801	6.81714	6.98941	6.81414	6.97818	6.7084			-1.54	0.00981522	0.00224686	0.0385246	-0.0344734	0.110302	-0.0718269	0.0577641	0.0360355	-0.0257816	0.00561523	0.0583496	0.0166016	0.0463867	-0.0405769	0.0185547	0.0151693
19.18	6.05499	6.43937	6.34156	6.00716	6.58814	6.41262	6.75149	6.97943	7.00786	6.82839	6.54125	6.6102	6.77732	6.69231	7.31142	7.10753	7.06296	7.06814	7.17809	6.10304	6.23182	6.10472	6.52484	7.03272	6.96211	6.82098	6.89294	6.75438	7.0017	6.69619			-1.47	0.00883865	0.0256844	-0.018116	0.0104485	0.0199699	-0.033741	0.0123539	0.0462894	-0.123926	0.0686035	0.0466309	-0.0473633	0.0385742	-0.080616	-0.0854492	-0.00745443
19.25	6.1179	6.39458	6.32984	6.02489	6.69065	6.43115	6.74591	6.88314	6.98906	6.80149	6.55428	6.53665	6.87307	6.56712	7.12397	7.1284	7.06642	7.04299	7.17062	6.13288	6.32678	6.08495	6.50957	7.08223	6.93212	6.77494	6.90382	6.8599	6.9835	6.69182			-1.4	0.0679207	0.0491219	-0.00200272	-0.0208015	0.100536	-0.0234871	-0.0359859	-0.100683	0.0113277	0.0144043	0.00219727	-0.0410156	0.0117188	-0.033741	0.0610352	0.00403646
19.32	6.09636	6.40196	6.3573	6.0154	6.61659	6.4197	6.71839	6.93718	6.99447	6.86533	6.59734	6.53003	6.84845	6.68309	7.1582	7.12728	6.9909	7.07856	7.27309	6.21231	6.23904	6.09484	6.55422	7.04117	6.8482	6.74723	6.96135	6.86507	6.97725	6.69829			-1.33	0.0283699	0.0339851	0.0272942	0.113964	0.0824699	-0.000537872	0.0362797	-0.104101	0.0484371	0.111572	0.0358887	-0.0541992	-0.0317383	-4.95911e-05	-0.0400391	0.0191732
19.39	6.04893	6.37778	6.30858	5.96842	6.51565	6.38183	6.77929	6.88497	6.97683	6.72628	6.58451	6.57275	6.94782	6.64206	7.19258	7.17467	6.93075	7.16933	7.16371	6.26094	6.27949	6.04533	6.6012	7.07282	6.9938	6.67066	6.93144	6.82838	7.02351	6.69153			-1.26	0.0322762	-0.0309563	-0.0142097	-0.03545	0.0375481	0.0424309	-0.00424767	-0.11875	-0.0477543	0.0168457	0.0534668	-0.0400391	-0.0234375	-0.0278816	-0.0483398	-0.0138997
19.46	6.06759	6.38172	6.35539	6.02328	6.60715	6.41004	6.77073	6.96201	6.94042	6.78462	6.58868	6.59182	6.82789	6.6296	7.25417	7.05764	7.05313	7.14447	7.19625	6.19755	6.24005	5.95773	6.50844	7.09152	6.88868	6.84607	6.95936	6.77251	7.05804	6.6954			-1.19	0.0103035	0.0720711	0.0277824	0.00361252	0.00239182	-0.0312996	-0.025732	0.0306644	0.0674801	0.060791	0.010498	-0.019043	0.0175781	0.139111	-0.166504	0.0133138
19.53	6.02895	6.39631	6.31491	5.96078	6.63134	6.51262	6.77859	6.98889	6.96294	6.80223	6.65078	6.62006	6.87324	6.65767	7.21701	7.19393	7.10113	7.0759	7.24169	6.28627	6.27586	6.08171	6.50482	7.08174	6.84791	6.81795	6.87465	6.81031	7.01357	6.71047			-1.12	0.00835037	0.0291023	0.0390129	-0.0168953	0.0800285	0.0805168	0.0406742	0.0521488	-0.153223	0.00463867	0.0427246	-0.0620117	0.0424805	-0.002491	0.117188	0.0201497
19.6	6.05844	6.46555	6.34487	6.02729	6.58386	6.41302	6.78883	6.86119	6.96472	6.82354	6.65611	6.63342	6.8818	6.6644	7.16815	7.15569	7.07838	7.13111	7.2497	6.20104	6.17565	6.11684	6.51135	6.97154	6.91239	6.78982	6.93461	6.81871	7.04074	6.70423			-1.05	0.0342293	-0.0192375	0.0126457	0.0358391	0.00580978	-0.0693855	0.102198	0.00625038	-0.10586	0.0744629	-0.0187988	-0.0170898	0.0322266	0.00825119	0.0429688	0.00830078
19.67	6.07202	6.41517	6.30628	6.01727	6.61205	6.3844	6.80799	6.95842	6.91831	6.70559	6.49545	6.61236	6.89359	6.62313	7.28445	7.09039	6.92281	7.1419	7.28114	6.23006	6.12051	6.06909	6.52272	6.98808	6.98982	6.80178	6.88964	6.80659	7.01605	6.68886			-0.98	0.0293465	0.0271492	-0.0732918	0.0509758	0.0893059	-0.1021	-0.0857906	0.0912113	-0.0716801	0.105713	0.0227051	0.0571289	-0.0185547	-0.0200691	0.0419922	0.00960286
19.74	6.05141	6.35408	6.38084	6.02522	6.56803	6.38573	6.69303	6.89532	7.04005	6.80373	6.59529	6.59485	6.86883	6.67566	7.19359	7.12583	7.13876	7.1178	7.20488	6.28949	6.11949	6.06981	6.51006	7.07125	6.93057	6.76429	7.02627	6.80127	7.00717	6.70009			-0.91	0.021534	-0.0128899	-0.080616	0.0514641	0.0966301	-0.0571785	0.0606937	-0.0943356	-0.0409183	0.00366211	0.0183105	-0.00488281	-0.0185547	-0.0278816	-0.0722656	-0.0104818
19.81	6.08358	6.38387	6.28394	6.03161	6.62309	6.42085	6.7207	6.9016	6.95047	6.83452	6.69965	6.57972	6.86102	6.57997	7.13812	7.1268	7.13936	7.07674	7.2834	6.14447	6.21368	6.10755	6.46108	7.06242	6.98689	6.86232	6.99812	6.76853	6.99045	6.7005			-0.84	0.0405769	-0.0509758	0.0424309	-0.000782013	0.143505	0.00043869	0.017725	0.0111332	-0.0135746	0.0744629	-0.0090332	-0.012207	-0.00390625	0.0502434	0.0449219	0.0223307
19.88	6.04915	6.35126	6.3395	5.98704	6.60548	6.38063	6.75939	6.92795	6.97902	6.76091	6.76403	6.51241	6.888	6.6769	7.2762	7.14019	7.1681	7.12574	7.19283	6.23373	6.21845	6.04614	6.52697	7.05791	6.96901	6.77022	6.8322	6.77163	7.04534	6.70194			-0.77	0.0576668	0.0398445	-0.00883865	0.125195	0.174267	-0.080616	-0.0682125	-0.00449181	0.139257	0.0559082	-0.00708008	-0.046875	0.0766602	0.122997	0.0830078	0.0439128
19.95	6.0157	6.43002	6.39736	5.94293	6.58822	6.50233	6.75259	6.89298	6.99661	6.81839	6.52362	6.56964	6.77668	6.69414	7.25994	7.17869	7.07797	7.11603	7.16581	6.19187	6.19785	6.09349	6.55416	7.04886	6.95933	6.71433	6.97671	6.78502	6.9848	6.69676			-0.7	-0.0448723	0.0315437	-0.0801277	0.0768547	-0.0308113	0.00922775	0.00209999	0.0423832	0.0103512	0.0842285	-0.0266113	-0.0673828	-0.0351562	-0.084034	-0.0532227	-0.0110352
																																	-0.63	-0.113232	-0.00312424	-0.0352058	0.0529289	0.0961418	0.0463371	0.00307655	-0.0660152	-0.0208988	-0.0378418	0.0158691	-0.0302734	0.0205078	0.091259	-0.012207	0.000488281
																																	-0.56	0.0264168	-0.0138664	-0.00786209	-0.0535164	-0.0571785	-0.0498543	0.0279789	0.0301762	-0.198633	-0.0158691	0.0949707	-0.0693359	-0.0512695	0.0336418	0.00830078	-0.0197266
Time (s)	cell01_tauFAST_CP (ns)	cell02_tauFAST_CP (ns)	cell03_tauFAST_CP (ns)	cell04_tauFAST_CP (ns)	cell05_tauFAST_CP (ns)	cell06_tauFAST_CP (ns)	cell07_tauFAST_CP (ns)	cell08_tauFAST_CP (ns)	cell09_tauFAST_CP (ns)	cell10_tauFAST_CP (ns)	cell11_tauFAST_CP (ns)	cell12_tauFAST_CP (ns)	cell13_tauFAST_CP (ns)	cell14_tauFAST_CP (ns)	cell15_tauFAST_CP (ns)	cell16_tauFAST_CP (ns)	cell17_tauFAST_CP (ns)	cell18_tauFAST_CP (ns)	cell19_tauFAST_CP (ns)	average_tauFAST_CP (ns)													-0.49	-0.00043869	0.0310554	-0.0386238	0.0939446	0.0570793	0.00483322	-0.0354977	0.0575199	0.0708981	-0.0090332	-0.00952148	0.0595703	0.145996	0.0849113	0.0327148	0.0363607
0	2.86264	2.99431	3.06422	2.95637	3.04461	2.88513	2.90413	2.88918	2.90103	3.00048	3.03499	2.80599	2.89595	2.89548	2.91643	2.89166	2.94921	2.90447	3.06002	2.93981													-0.42	-0.00873947	-0.0622063	0.0639153	0.0207024	0.0761223	0.0346184	-0.186377	-0.0459957	0.0660152	-0.0012207	0.036377	0.0566406	0.0439453	-0.168995	0.00732422	-0.00452474
0.07	2.83558	2.97087	3.11386	3.02916	3.16245	2.97419	2.97086	2.81846	2.99669	3.07985	3.00263	2.80631	2.88277	2.92988	2.86203	2.90896	2.859	2.84083	3.12024	2.95603													-0.35	0.0127449	-0.0436516	0.00776291	0.033886	0.237743	0.028759	-0.0745602	-0.0357418	-0.110254	-0.00610352	0.0627441	-0.0952148	-0.059082	-0.0532722	-0.114258	-0.0138997
0.14	2.88887	3.0464	3.14952	2.97078	3.02361	2.94824	3.05682	2.81731	2.89851	3.03067	3.03603	2.83039	2.94528	2.88347	2.92871	2.99498	2.93065	2.93863	3.06261	2.96745													-0.28	0.018116	0.0330086	0.0741692	0.0285149	-0.0723152	-0.0151863	0.068018	-0.030859	-0.059473	0.0246582	0.0461426	-0.0556641	0.0678711	-0.0581551	-0.0454102	0.0015625
0.21	2.89696	2.91208	3.03408	3.06074	3.10708	2.88365	2.93526	2.86853	2.95739	2.95688	2.95726	2.85561	2.91836	2.94574	2.88231	2.90627	2.92459	2.95025	3.1158	2.95099													-0.21	-0.0160637	0.0886726	-0.0767097	0.018261	0.124462	-0.00688553	0.068018	0.0174808	-0.189844	-0.0935059	0.00561523	-0.0200195	0.133301	-0.0815926	0.0268555	-0.000130208
0.28	2.92711	2.97497	3.00389	3.06963	3.01142	2.95293	3.02202	2.91736	3.06704	3.08749	3.03	2.8095	2.84031	2.92815	2.98792	2.97818	2.88296	2.90122	3.12564	2.97462													-0.14	-0.0189934	-0.0626946	-0.0137215	0.0172844	0.134716	-0.00981522	0.048975	-0.0103512	-0.128321	-0.0373535	-0.0383301	0.0405273	0.0336914	0.0243645	0.0336914	0.000911458
0.35	2.93656	2.95713	3.06369	2.99946	3.0234	2.92223	3.01923	2.86296	3.05936	3.03727	3.02093	2.80187	2.87369	2.85246	2.90233	2.89992	2.85173	2.88627	3.05902	2.94892													-0.07	0.240284	0.0745125	0.293407	0.0441399	-0.0903816	0.622509	1.31167	1.6127	0.271582	1.71411	-0.0280762	0.0644531	-0.0952148	1.64204	0.0771484	0.516992
0.42	2.92998	2.92776	3.09172	2.90082	3.13021	3.01341	3.02508	2.82303	2.87375	3.04231	3.01587	2.83684	2.9356	2.92431	2.9305	2.92405	2.96424	2.9127	3.05347	2.96082													0	1.30425	0.997364	1.64936	1.87959	1.41059	2.1064	1.92593	2.30068	0.673437	1.28833	0.855713	1.16553	1.69141	1.3437	1.56885	1.47741
0.49	2.85026	2.9134	3.10065	3.09219	3.07409	3.03458	2.99061	2.85296	2.98415	2.97384	2.9574	2.83757	2.88776	2.9135	3.03195	2.95225	2.9261	2.90833	3.0687	2.9658													0.07	0.332081	0.241016	0.264599	0.754101	0.167919	0.527294	0.142725	0.399805	-0.0799809	0.281494	0.125732	0.154785	1.02539	0.238232	0.763672	0.355924
0.56	2.88882	2.9616	3.0576	3.08735	3.12703	3.03644	2.98116	2.82141	2.8836	3.06828	3.09903	2.84674	2.93072	2.88268	2.84267	2.94634	2.94195	2.91123	3.04985	2.96655													0.14	0.105518	0.0588875	0.0224113	0.0983391	0.369091	0.196239	0.215967	0.121973	0.0166988	0.092041	0.112061	0.00927734	0.285156	0.143017	0.100098	0.129785
0.63	2.86361	2.86856	3.0073	2.98473	3.07539	2.96952	3.03552	2.82045	3.135	3.13788	2.90865	2.82745	2.88568	2.91259	2.91565	2.86338	2.98144	2.81389	3.08605	2.95225													0.21	0.154346	0.0686531	0.0727043	0.250195	0.00727463	0.153271	0.0987797	0.0829105	-0.11709	0.0612793	-0.0246582	0.0405273	0.177246	-0.00346756	-0.0117188	0.0673503
0.7	2.89854	3.02079	3.24818	3.03361	3.09411	2.96799	3.07776	2.87255	2.87167	3.01576	3.06826	2.82261	2.91178	2.85422	2.84249	2.92198	2.93582	2.91122	3.05151	2.96952													0.28	0.0234871	0.0559578	-0.0254402	0.0568352	0.0639153	0.11372	0.164209	0.169336	0.167578	0.109131	0.0559082	0.0375977	0.0996094	0.216747	0.0395508	0.0898763
0.77	2.87441	2.88026	3.07816	3.04292	3.04033	3.02635	3.01106	2.8879	2.86653	3.0515	3.0842	2.86078	2.96224	2.92945	2.92234	2.95487	3.00213	2.91371	3.12862	2.97462													0.35	0.0200691	0.0203133	0.060009	0.102734	0.0424309	0.0775871	0.0265141	-0.0699215	-0.0545902	0.100342	0.00708008	0.0429688	0.13916	0.117138	0.0625	0.0462891
0.84	2.86149	2.92108	3.15937	3.00371	3.1032	3.00566	2.9548	2.83685	3.03618	3.09402	2.97106	2.86404	2.85149	2.92852	3.02489	3.07832	3.00598	2.96279	3.06576	2.98575													0.42	0.0747566	0.0154305	0.072216	0.12373	0.0883293	0.0145988	0.0919437	0.00771523	0.00742149	0.0134277	0.107666	0.0146484	-0.106445	0.072216	0.206543	0.0536133
0.91	2.94008	2.94056	2.99454	3.00199	3.10749	2.97135	3.02546	2.9326	2.9133	3.04358	3.04074	2.88519	2.94333	2.90807	2.95651	2.90771	2.96445	2.91921	3.1126	2.97414													0.49	0.0161629	-0.00703049	0.0512199	0.00605392	-0.0176277	0.0844231	0.0045414	0.121485	-0.0228519	0.0783691	0.0510254	-0.0107422	-0.0219727	-0.128468	-0.0942383	0.00735677
0.98	2.8483	3.00289	3.22323	3.03518	2.99257	2.94049	2.93984	2.8981	2.96578	2.9959	3.05841	2.86451	2.91835	2.88261	2.96287	2.95885	2.87638	2.93852	3.02339	2.96453													0.56	0.0366707	0.0540047	0.0028801	0.018261	-0.0444832	0.110302	-0.0130367	0.0956059	-0.0765629	0.045166	0.0505371	-0.050293	0.13623	-0.00737381	0.0283203	0.0257487
1.05	2.92668	2.97424	2.91476	3.0693	3.01263	2.97122	2.95906	2.93557	3.06161	3.09302	3.00125	2.86748	2.89734	2.89145	2.98209	2.95973	2.98355	2.89524	3.01358	2.96894													0.63	0.00395584	0.105762	-0.0356941	-0.0305672	0.226513	0.0414543	0.0606937	0.0174808	-0.0833988	-0.00219727	0.0334473	-0.0307617	-0.0205078	0.0897942	0.0141602	0.0260091
1.12	2.96494	2.9068	3.14112	3.02377	3.06192	2.99416	3.03327	2.88292	2.91455	3.04333	3.05172	2.85264	2.88508	2.92702	2.96462	3.07185	3.02692	2.94572	3.13196	2.99075													0.7	0.00639725	0.000293732	0.0434074	0.0446281	0.160595	-0.0732918	-0.0237789	0.0707035	-0.14834	0.000732422	0.0646973	-0.0390625	0.112305	0.0463371	-0.0444336	0.0147461
1.19	2.83705	3.00762	3.14756	3.04713	2.97612	3.02086	3.02563	2.97179	2.87389	3.06698	3.05801	2.82861	2.88107	2.95437	2.96802	2.96752	2.95333	2.90191	3.06807	2.97661													0.77	0.084034	0.0457039	0.113232	0.0631828	0.0121574	0.186474	-0.0228024	0.0311527	-0.0882816	0.0900879	-0.0471191	0.0693359	-0.0449219	-0.0815926	0.104492	0.0343424
1.26	2.89483	3.01228	3.02249	2.99613	3.09869	2.96293	3.00879	2.86145	2.86838	3.06669	3.06534	2.83496	2.8854	2.8907	2.93273	2.94237	2.91196	2.88499	3.02929	2.95634													0.84	0.0381355	0.110645	-0.0186043	0.131542	0.0292473	0.0766106	-0.0242672	0.0794926	-0.125879	0.0339355	-0.064209	0.0478516	0.059082	0.151806	0.0893555	0.0409831
1.33	2.9131	2.88083	3.15699	3.02772	3.1324	2.95194	3.08854	2.90779	2.94089	3.09256	2.99178	2.88461	2.89969	2.9627	2.81188	2.98039	2.90516	2.92905	3.09382	2.97641													0.91	-0.0419426	0.0808601	-0.0469246	0.0207024	-0.0576668	0.0224113	-0.0442867	-0.19248	0.105566	-0.0187988	0.124268	0.0239258	0.00634766	0.0624504	0.0722656	0.00777995
1.4	2.9057	2.99899	3.03219	3.13131	3.05001	3.04583	3.04544	2.92776	2.85408	3.08441	2.96746	2.81814	2.89882	2.91274	2.92164	3.02503	2.90509	2.94115	3.10633	2.97748													0.98	0.0200691	0.122852	-0.0352058	0.0475578	0.120556	0.0380363	-0.0623531	0.00966835	0.0108395	-0.0778809	-0.000732422	-0.00634766	0.0649414	-0.0322762	-0.0317383	0.0125326
1.47	3.02482	2.94945	3.13123	2.92793	3.0944	3.01658	3.03184	2.81765	2.88409	3.10433	3.05072	2.80789	2.88611	2.89499	2.9618	2.89385	2.80771	2.84875	3.04798	2.95695													1.05	0.0469246	0.0603523	0.0204582	-0.00175858	0.186962	0.0160637	0.0162601	0.0511723	-0.0619144	-0.0466309	0.0656738	-0.00488281	-0.0405273	0.0312004	-0.0717773	0.0178385
1.54	2.84529	2.88683	3.01288	2.99502	3.05032	3.04445	2.97944	2.85088	2.96235	3.0913	3.0454	2.83721	2.92127	2.9345	2.87055	2.87156	3.0542	2.90526	3.1237	2.96223													1.12	0.0449715	0.09795	0.0194817	-0.0759773	0.0316887	0.0473137	-0.0403805	-0.0484371	-0.136133	0.0192871	-0.0129395	0.106934	0.0463867	0.00190353	-0.0537109	0.00322266
1.61	2.90432	3.08115	3.0999	3.0796	3.04847	3.01652	3.09595	2.85537	2.91807	3.03998	3.12845	2.82398	2.88235	2.93928	3.01071	2.97609	2.98676	2.95458	3.08352	2.99606													1.19	0.0259285	0.0291023	-0.00151443	-0.00127029	0.0341301	-0.0391121	-0.00522423	-0.0123043	0.0201168	-0.0354004	-0.0617676	0.0786133	0.0512695	0.0150871	-0.118164	-0.00136719
1.68	2.89478	2.93604	3.02052	2.97398	3.06968	2.96769	3.07351	2.90524	2.91963	3.04086	3.08885	2.85047	2.95833	2.985	2.86651	3.0114	2.98468	3.03351	3.14509	2.98557													1.26	-0.0155754	-0.0290031	-0.021534	0.0329094	0.0331535	0.0570793	0.119287	0.0213871	0.135351	-0.0114746	-0.0656738	0.00390625	0.0395508	0.185009	0.113281	0.0398437
1.75	2.91811	2.91308	3.07046	3.12785	3.1159	2.96658	3.04959	2.86047	2.94084	3.03109	2.94647	2.90956	2.91646	2.90897	3.01134	2.96593	2.87081	2.99477	3.07691	2.97869													1.33	0.0122566	-0.00898361	0.0658684	0.0919914	0.0238762	-0.0728035	-0.0560055	0.00429726	-0.0633793	0.106689	0.0251465	-0.03125	0.0356445	0.0937004	-0.0126953	0.0142904
1.82	2.87107	2.97761	3.25746	2.99128	3.0369	2.9964	3.11249	2.95528	3.10791	3.05429	3.02289	2.84455	2.90947	2.91182	2.94626	2.92894	2.99885	2.97052	3.14195	3.00189													1.4	-0.0111809	0.0417976	-0.0229988	0.0368156	-0.0571785	-0.0728035	0.0216312	0.0516605	-0.0794926	-0.0656738	-0.0407715	-0.0698242	-0.0771484	0.0424309	0.034668	-0.0178711
1.89	2.90489	2.9344	3.2167	2.94976	3.0814	2.95705	3.07797	2.98981	2.78667	3.06782	3.0423	2.84727	2.88008	2.88717	2.95761	3.02954	3.03887	2.91978	3.1626	2.98588													1.47	-0.00922775	0.0564461	-0.0317879	-0.00419998	0.0980949	0.0849113	0.0421391	0.0501957	-0.0541019	-0.0383301	0.00610352	-0.158691	0.0332031	-0.105518	0.0820312	0.00341797
1.96	2.9145	2.93347	3.0649	2.99328	3.0765	2.94179	3.05389	2.8909	2.92955	3.08234	2.99913	2.88048	2.89399	2.93188	2.88554	2.93763	2.97572	2.93223	3.11654	2.97022													1.54	0.00883865	-0.046093	-0.00395584	-0.0281258	0.118603	0.0541496	0.0543461	-0.0249996	-0.00332069	0.00219727	0.0778809	0.00537109	-0.0102539	0.0712395	-0.0522461	0.0149089
2.03	2.84175	3.07805	3.24655	3.08745	3.14511	2.96424	3.03167	2.92782	2.92782	3.06584	3.00319	2.90296	2.86651	2.9172	2.96693	2.93329	3.01477	2.92505	3.11991	2.99822													1.61	0.0474129	0.145802	0.0214348	-0.0691414	0.0312004	0.0653801	-0.0193844	-0.0293942	-0.012598	-0.0319824	0.103271	0.0253906	-0.0234375	0.0766106	-0.0195312	0.0207357
2.1	2.892	3.00835	3.13232	3.01049	3.10718	3.03914	3.02929	2.87965	2.96228	3.04421	2.92028	2.83647	2.90926	2.93756	2.95395	2.99319	2.94123	2.93587	3.1209	2.98177													1.68	0.0293465	-0.0636711	0.0346184	-0.051075	-0.100636	-0.0430183	0.0372562	0.0101566	-0.059473	-0.0222168	0.0588379	0.0302734	-0.0649414	-0.00835037	0.221191	0.000553385
2.17	2.91738	2.95035	3.05258	2.97366	3.12411	3.00329	3.00994	2.87495	2.86594	3.08556	3.00102	2.87848	2.98761	2.86348	2.8329	3.00645	2.94332	2.8777	3.04974	2.96308													1.75	-0.0805168	0.0559578	0.0502434	0.00165939	-0.129444	0.0561028	0.0274906	-0.0401363	-0.0291996	0.0529785	-0.0144043	0.0454102	-0.0292969	0.105419	0.132324	0.0136393
2.24	2.89735	2.95315	3.17286	3.08136	3.06873	2.99435	3.04944	2.86911	2.86004	3.14838	3.01281	2.88752	2.88863	2.8891	2.97212	2.94224	2.96518	2.96895	3.15645	2.9883													1.82	0.0210457	-0.0700188	-0.0640144	0.033886	0.0282707	0.0297356	-0.0354977	-0.0494137	0.0577145	0.0344238	0.0114746	0.0351562	0.140137	-0.0308113	0.0175781	0.0106445
2.31	2.95955	2.94657	2.97026	3.04439	3.16853	2.98158	2.98816	2.94445	3.05978	3.13598	3.08655	2.8712	2.94177	2.94575	3.08172	2.96898	2.98765	2.90738	3.13444	3.00656													1.89	-0.00434494	0.00810623	0.123486	-0.00322342	0.0609856	0.0233879	-0.0354977	0.00332069	0.0909176	0.00756836	-0.0759277	0.0224609	-0.0888672	0.0619621	-0.0185547	0.0117188
2.38	2.92461	2.9282	3.00451	3.0339	3.09634	2.96157	3.03288	2.86936	2.94137	3.04175	2.99279	2.86423	2.86287	2.91656	2.93406	3.12741	2.92528	2.91333	3.07989	2.9711													1.96	0.0439949	-0.0719719	0.0678215	0.0343742	-0.0957527	-0.0732918	0.00649452	0.115137	0.0699215	0.00854492	-0.0715332	-0.105469	-0.0771484	-0.0796394	0.00830078	-0.014681
2.45	2.86746	2.95331	3.22363	2.93947	3.01597	2.9893	3.02637	2.93493	2.95485	3.11362	2.92513	2.85283	2.90228	2.93144	2.96635	2.9997	2.92234	2.90047	3.11806	2.97566													2.03	0.00688553	0.0364265	-0.0923347	0.0119133	0.0687981	-0.0703621	-0.00375938	-0.00546837	-0.0843754	-0.0349121	0.00463867	0.0253906	-0.100586	0.0214348	0.0805664	-0.00904948
2.52	2.92941	2.98637	3.11016	2.92569	3.12537	3.03241	3.00821	2.83368	2.90835	3.04738	3.08981	2.86796	2.91187	2.95397	2.93213	3.0004	2.97873	2.84379	3.08041	2.97716													2.1	-0.0575676	0.113575	-0.0415535	-0.0276375	-0.0122566	0.0370598	-0.0696773	-0.0108395	-0.0272465	0.0065918	-0.0422363	0.0170898	0.159668	-0.0278816	0.0551758	0.00481771
2.59	2.94269	2.90026	3.20374	2.98929	3.04012	3.02612	2.98561	2.91752	2.81131	3.0002	3.01454	2.88826	2.90263	2.95879	2.97139	2.90576	3.00024	2.8497	3.13181	2.97053													2.17	0.0542488	0.102833	-0.0112801	-0.0291023	0.0331535	-0.0669441	0.036768	0.0355473	-0.0741215	0.0563965	0.0861816	0.0078125	-0.0322266	-0.0972176	-0.0166016	0.00569661
2.66	2.92215	2.87112	3.11077	3.07975	3.05632	3.00955	3.11332	2.83046	3.08813	3.02282	3.08742	2.89053	2.87128	2.91926	2.88721	2.94956	2.88181	2.90233	3.14478	2.98098													2.24	0.000537872	0.0159187	0.0458488	0.049511	0.111767	0.0546379	0.0587406	0.0145512	-0.128809	0.0480957	0.0065918	0.0444336	-0.0166016	0.0390129	-0.0175781	0.0217773
2.73	2.95106	2.91913	3.15663	3.01709	3.0604	2.99112	3.00058	2.90612	2.94607	3.07188	3.08894	2.87578	2.90101	3.05101	2.95817	2.94333	2.934	2.96783	3.07353	2.99019													2.31	0.021534	0.121387	0.0873528	-0.0232429	-0.115772	0.0199699	-0.0281734	0.125391	-0.031641	0.117432	-0.0432129	-0.0371094	0.0493164	-0.0625496	-0.0698242	0.00872396
2.8	2.90512	2.99055	3.07616	3.17877	3.12998	3.04624	3.00499	2.89313	3.00787	3.04645	3.07773	2.84406	2.98919	2.93409	2.95535	2.91422	2.90976	2.88601	3.07599	2.99293													2.38	0.0186043	0.0251961	-0.0894051	0.0563469	0.157665	-0.0469246	-0.160986	-0.0279293	-0.0716801	0.0246582	-0.0583496	0.0195312	0.0107422	0.0326653	0.0244141	-0.00569661
2.87	2.90902	2.78898	3.06444	3.0425	3.10028	3.01796	2.96692	2.85314	3.01943	3.06079	3.05072	2.86213	2.97773	2.90884	3.02706	2.98062	2.95048	2.87227	3.09977	2.97648													2.45	-0.0185051	-0.0216789	0.106396	-0.0803719	0.0277824	-0.0830574	-0.15415	-0.0411129	0.0215817	0.00170898	-0.0422363	0.0605469	0.0429688	0.0360832	-0.123047	-0.017806
2.94	2.87743	2.90236	3.16503	2.96251	3.08227	2.9921	3.01912	2.92354	3.08052	2.97849	3.11152	2.88011	2.9265	2.99253	2.96955	2.99205	2.98598	2.94576	3.11446	2.99483													2.52	-0.0336418	-0.0729485	-0.00737381	-0.0686531	0.0326653	0.0272942	-0.128271	-0.030859	-0.125879	0.118896	0.0100098	-0.105957	0.0253906	-0.080616	-0.0200195	-0.0306641
3.01	2.87794	2.98731	3.05611	3.00731	3.09969	2.927	3.00056	2.92266	2.94876	3.08348	3.07006	2.88425	2.93922	2.89506	2.96877	2.91164	3.01875	2.92846	3.18389	2.98479													2.59	-0.0180168	-0.115429	0.0272942	-0.0637703	0.00678635	-0.0542488	-0.0540524	0.0521488	-0.062891	-0.0217285	0.072998	-0.0864258	0.0161133	-0.106983	-0.0595703	-0.0311849
3.08	2.91126	2.97818	2.95312	3.15618	3.1233	2.97803	2.99976	2.97263	2.86876	3.04439	3.01268	2.85718	2.85858	2.93691	2.88397	2.94302	2.97349	2.83608	3.11032	2.96831													2.66	-0.00873947	0.0203133	-0.0894051	0.0563469	0.0678215	-0.0605965	0.00209999	-0.0201168	-0.0345707	0.00610352	-0.00268555	0.0180664	0.0864258	0.0761223	0.114258	0.0154297
3.15	2.9789	3.01188	3.15779	3.00118	3.04379	2.98975	2.9656	2.98193	2.99395	3.04732	3.01157	2.85414	2.88818	2.9689	2.9214	3.00393	2.92007	2.90301	3.08598	2.98575													2.73	0.00395584	-0.0524406	-0.0049324	0.0128899	-0.00542068	0.0028801	-0.0486813	0.0492191	0.0625973	-0.0983887	0.0270996	-0.0185547	-0.0537109	0.0155754	-0.0371094	-0.00966797
3.22	2.90198	3.01121	3.04413	3.08919	3.06443	2.98925	3.05591	2.88618	3.11963	3.05548	3.0271	2.86593	2.93048	2.90244	2.97961	2.91371	2.95818	3.04094	3.06136	2.99459													2.8	0.0288582	0.0037117	-0.0288582	-0.0891609	0.105907	-0.0454597	-0.0159664	-0.0318356	-0.0404301	0.026123	-0.0456543	-0.103027	0.223145	0.0277824	-0.0112305	0.000260417
3.29	2.90011	2.94506	3.08123	2.99581	3.07108	2.98138	2.97267	2.88384	2.9924	3.07424	3.05676	2.88696	2.92362	3.01934	2.98832	2.91415	2.96869	2.93099	3.16321	2.98683													2.87	-0.00483322	-0.0192375	0.0160637	-0.0300789	0.0595207	0.00727463	-0.00620079	0.110743	-0.0638676	-0.0314941	-0.0168457	-0.0961914	-0.0258789	0.0980949	0.0683594	0.00436198
3.36	2.9043	3.00678	3.06687	2.9097	3.12798	3.00424	2.98671	2.92523	3.01151	3.11008	2.97534	2.88985	2.88193	2.90694	2.98452	2.87136	3.04792	2.92919	3.14667	2.98353													2.94	0.0894051	0.0383797	0.0219231	-0.00761795	-0.0049324	0.0263176	0.014307	0.0116215	-0.043848	0.100342	0.0090332	-0.0283203	-0.0527344	-0.0122566	-0.0805664	0.00540365
3.43	2.90346	2.93101	3.16688	2.97026	3.10492	2.99577	3.05287	2.80862	2.91166	3.06616	3.01625	2.87582	2.93392	2.88106	2.94835	2.89814	3.00298	2.92623	3.17037	2.97709													3.01	0.0220222	-0.0202141	0.00043869	0.00849533	-0.0889168	-0.00151443	0.00747108	-0.00888634	-0.106348	0.108643	-0.0192871	-0.0839844	0.267578	-0.00297928	0.00927734	0.00611979
3.5	2.90113	3.08409	3.01993	3.04888	3.07333	2.99289	3.00628	2.91371	2.88728	3.1371	3.00259	2.85003	2.86081	2.93426	2.94065	2.98084	2.87787	2.92738	3.16035	2.97892													3.08	-0.00873947	-0.0578117	-0.0137215	0.00654221	0.144482	0.0175285	0.0528812	0.00429726	-0.0726566	0.0100098	0.00170898	0.0649414	0.027832	0.0365715	-0.0292969	0.0123047
3.57	2.95212	2.88995	3.0729	3.09255	3.09682	3.05796	3.03134	2.94267	3.07352	3.04267	3.07784	2.82947	2.90353	2.86765	2.95458	2.96636	3.03908	2.89968	3.14925	2.99684													3.15	-0.00434494	0.0627937	-0.0322762	-0.11211	0.0248528	-0.0542488	0.0953617	-0.0210934	-0.0409183	-0.0280762	0.0124512	0.0839844	0.152832	0.0121574	-0.178223	-0.00179036
3.64	2.92833	2.98935	3.10653	3.10008	3.08821	2.9939	2.93468	2.85851	2.91106	3.06693	3.02699	2.87691	2.88269	2.86137	2.94225	2.96355	2.92371	2.87741	3.06199	2.96813													3.22	0.0176277	0.0227547	0.0341301	-0.0325203	-0.0776863	-0.0112801	0.0167484	-0.00644493	0.0723629	-0.0441895	-0.0158691	-0.0561523	0.0961914	-0.0166512	-0.0620117	-0.00419922
3.71	2.9173	2.99516	3.15623	3.17368	3.03192	3.05349	3.00434	2.84542	2.98647	3.10822	2.99816	2.86472	2.9583	2.90643	3.08131	3.03432	2.90312	2.86863	3.09366	2.99899													3.29	-0.0814934	0.051075	0.0727043	-0.0608406	0.0536613	-0.0225105	0.0196781	-0.0459957	-0.11709	0.0866699	-0.0656738	-0.154297	-0.0478516	0.120068	-0.00976562	-0.013444
3.78	2.92948	2.83836	3.11838	3.13983	3.10562	2.98551	3.02128	2.92265	2.88788	3.0222	2.996	2.82613	2.89326	2.93776	3.0163	2.93323	2.98245	2.87881	3.04336	2.97255													3.36	0.0566902	-0.00361252	0.028759	-0.0261726	0.016552	-0.113819	0.0123539	-0.0562496	0.0533199	-0.0725098	0.0168457	0.0078125	-0.0800781	0.268505	-0.046875	0.00410156
3.85	2.89266	2.97757	3.01953	3.01762	3.08517	2.94814	3.04707	2.90667	3.01192	3.08172	3.0803	2.86899	2.91532	2.94777	2.97553	2.92336	2.9756	2.92869	3.17312	2.98825													3.43	-0.0868645	-0.00898361	0.0263176	-0.0784187	0.0282707	-0.045948	-0.0208492	0.124903	-0.163477	-0.0500488	-0.0891113	-0.00537109	0.0214844	0.0458488	-0.00878906	-0.0207357
3.92	2.95874	2.99243	3.13198	3.1624	3.08024	2.982	3.05546	2.82304	2.95991	3.17162	2.99723	2.8601	2.87649	2.90107	2.9666	3.04673	3.06061	2.89152	3.13119	3.0026													3.5	-0.0243645	-0.02705	-0.10796	0.0387688	0.016552	-0.0518074	-0.0032711	0.0267582	-0.0726566	0.00708008	0.0554199	0.0449219	-0.0600586	0.0170403	-0.0336914	-0.0116211
3.99	2.90065	3.00851	3.07156	2.98542	3.0247	3.01299	3.10223	2.93598	2.88938	3.01515	2.98227	2.85773	2.88448	2.92522	2.94833	2.98419	2.87082	2.91711	3.08508	2.96852													3.57	0.0654793	0.00468826	0.0687981	-0.00712967	0.0619621	0.0116692	0.0123539	0.0848637	0.000585556	0.0822754	-0.0632324	-0.0673828	0.0795898	-0.0693855	-0.126465	0.00924479
4.06	2.88546	2.8822	3.16739	3.04792	3.13408	3.07557	3.05831	2.89869	3.02572	3.06912	3.09391	2.91523	2.90497	2.95578	2.92123	2.94281	2.91147	2.88592	3.11237	2.99411													3.64	0.0244637	-0.0153313	0.056591	0.0387688	0.013134	-0.0220222	-0.0110836	0.059473	-0.0370121	0.00317383	0.112061	-0.125977	-0.0776367	0.0502434	0.0351562	0.00693359
4.13	2.85895	2.94558	3.08361	3.0509	3.13431	2.96486	2.9934	3.04171	2.95064	3.05849	3.07348	2.88944	2.91207	2.96215	3.01154	2.96936	2.98385	2.96977	3.13488	2.99942													3.71	-0.0136223	0.138477	0.0145988	-0.0574226	-0.0186043	-0.0942879	0.0670414	0.0931644	-0.0946293	0.0202637	0.0524902	-0.0283203	0.154297	0.13081	0.0917969	0.0304036
4.2	2.86437	2.94845	3.13825	3.00362	3.08252	3.04572	3.02705	2.89284	2.93399	3.15685	2.96503	2.88045	2.90279	2.97407	2.95107	2.93494	2.88025	2.95555	3.12172	2.98208													3.78	-0.0561028	0.0549812	-0.092823	-0.0339851	0.0209465	-0.077198	-0.112158	-0.0562496	-0.0248051	0.10376	0.0163574	-0.0678711	-0.11084	0.0893059	0.0703125	-0.0184245
4.27	2.95278	2.93815	3.09779	3.02008	3.15904	2.93506	3.0195	2.89592	2.91826	2.98795	3.07485	2.83694	2.96417	2.93302	2.93411	2.99878	2.99423	2.94119	3.06099	2.98225													3.85	-0.0844231	-0.0392571	0.0028801	-0.0120125	-0.0498543	-0.0537605	-0.0437984	0.0101566	-0.10293	0.0231934	-0.0349121	-0.00976562	0.0585938	0.0219231	0.0996094	-0.0142904
4.34	2.89074	2.89369	3.19998	2.96089	3.11555	2.95426	3.06801	2.88936	2.96059	3.01379	2.97411	2.87827	2.90685	2.91739	2.86489	2.92886	2.9292	2.89266	3.02953	2.96151													3.92	0.0210457	0.0569344	-0.0229988	-0.0569344	0.0160637	0.00385666	0.00502968	-0.018652	-0.0672855	0.013916	-0.0358887	-0.00732422	-0.0380859	0.149364	-0.137207	-0.0078776
4.41	2.93942	2.9768	3.1411	2.99606	3.10812	3.01242	3.04606	2.94383	2.97233	3.03575	3.05814	2.83434	2.91342	2.851	2.98183	2.99503	3.00462	2.93051	3.13577	2.9935													3.99	-0.025341	0.0291023	-0.0298347	0.0226555	0.118603	0.00678635	0.111475	-0.0372067	-0.0453129	-0.0749512	-0.0217285	-0.0185547	-0.0986328	0.0692863	-0.0268555	-0.00136719
4.48	2.88665	2.97548	3.03795	2.94856	3.06724	2.96236	3.02328	2.84924	2.92644	3.0832	3.07323	2.81342	2.91827	2.89995	2.8898	3.01342	2.99142	2.91772	3.15918	2.97036													4.06	-0.0487785	0.0710945	0.0932121	0.0753899	-0.0244637	-0.0552254	-0.0340328	-0.0098629	-0.0301762	-0.0412598	-0.101318	-0.104492	0.151367	-0.0405769	0.0297852	-0.0046224
4.55	2.89722	2.90163	3.13306	2.89785	3.1339	3.08228	3.05676	2.9321	2.9562	3.05055	3.038	2.88415	2.90605	2.94363	2.9258	3.01026	2.98243	2.87274	3.16164	2.9877													4.13	-0.0331535	0.101368	0.0312004	0.00751877	0.156689	-0.00102615	0.0450687	0.0501957	-0.117579	0.0236816	0.0231934	-0.0473633	0.0698242	0.0434074	-0.0634766	0.0193034
4.62	2.9186	2.8469	3.13313	2.89735	3.13535	2.92781	3.08044	2.98776	2.91183	3.05109	3.02164	2.81985	2.89003	2.85971	2.9214	3.0383	2.92392	2.92737	3.12662	2.96943													4.2	-0.0482903	-0.00263596	-0.00688553	0.0290031	0.00483322	-0.092823	-0.0379391	-0.0249996	-0.0448246	0.0656738	-0.057373	-0.0776367	-0.00390625	0.0258293	-0.0771484	-0.0232747
4.69	2.90008	3.02025	3.06319	2.96934	3.10109	2.94874	2.99915	2.85425	2.96513	3.16324	3.12236	2.83251	2.84919	2.88663	2.91674	2.93009	2.87006	2.87112	3.10331	2.96666													4.27	-0.0429192	-0.0314446	0.072216	-0.0930672	0.164501	-0.0166512	0.0426273	-0.0289059	-0.0189457	-0.0334473	0.0339355	0.0200195	-0.0522461	-0.101124	-0.09375	-0.0119466
4.76	2.95197	2.96962	3.05051	3.04356	3.08477	2.90252	3.08413	2.89534	2.7791	3.15529	3.07109	2.89246	2.87901	2.92192	2.92844	2.94005	3.00556	2.93922	3.15103	2.98135													4.34	-0.0683098	-0.0573235	0.0419426	0.00165939	-0.0396004	-0.0732918	-0.0501461	-0.106054	-0.0409183	0.020752	-0.029541	-0.0263672	0.0527344	-0.002491	0.0737305	-0.0202148
4.83	2.86794	2.97096	3.07962	2.99042	3.1702	2.96894	2.99944	2.93521	2.86365	3.10072	3.04015	2.87979	2.88971	2.92456	2.93908	2.89863	2.97622	2.79323	3.11826	2.96878													4.41	0.0361824	0.0413094	-0.0356941	0.0885735	-0.0356941	-0.00346756	-0.19956	-0.0445309	-0.0321293	0.0915527	0.0197754	-0.046875	0.0786133	0.0194817	-0.165039	-0.0125
4.9	2.93874	2.93481	3.13518	3.06252	3.16701	2.97809	2.98772	2.86013	2.88751	2.97956	3.0288	2.87503	2.89283	2.96985	2.94758	2.94815	2.96367	2.88857	3.14008	2.9782													4.48	0.0298347	0.0842781	0.040966	0.0602531	0.0517082	0.0741692	-0.0765133	-0.043066	-0.0526371	-0.057373	-0.0270996	-0.0942383	0.0546875	-0.080616	-0.0683594	-0.00693359
4.97	2.80224	3.03113	3.10202	3.08762	3.18369	2.99732	3.03255	2.87049	2.97958	3.08906	2.95511	2.84332	2.91281	2.86675	2.83641	2.91943	2.94664	2.89758	3.0987	2.97118													4.55	0.0630379	0.0935554	-0.068409	0.120312	0.0507317	0.0141106	0.0362797	-0.0333004	-0.0858402	0.0891113	-0.0148926	-0.081543	-0.0610352	-0.00786209	0.050293	0.0109701
5.04	2.87965	3.05637	2.98002	2.94735	3.07016	2.98593	3.02277	2.94681	2.96033	2.99455	2.89085	2.8704	2.87431	2.88549	2.96123	2.87089	2.86296	2.89477	3.12965	2.95182													4.62	0.0171394	0.075489	-0.0547371	-0.019825	0.20454	-0.0483894	-0.00375938	0.0257816	-0.078516	0.0275879	0.017334	0.0493164	-0.0161133	-0.0249519	0.125488	0.0197591
5.11	2.86894	2.98598	3.11605	3.0844	3.0787	2.96333	2.93661	2.84164	2.80419	3.08012	3.02969	2.8343	2.94287	2.89887	2.89962	3.00222	2.97548	2.8636	3.11704	2.9644													4.69	0.0381355	0.0452156	-0.00151443	0.02705	0.0727043	0.00336838	0.0782719	-0.0142574	-0.0970707	-0.000244141	0.00317383	0.0776367	-0.11084	0.0932121	-0.0390625	0.0117188
5.18	2.88144	2.83673	3.22105	3.01755	3.02689	2.98042	3.03336	2.87781	2.87066	3.03694	2.98862	2.87625	2.93172	2.87643	3.00905	2.98461	2.95634	2.86796	3.0778	2.96588													4.76	-0.0214348	-0.0626946	-0.0156746	0.0348625	0.169872	-0.0186043	-0.0228024	-0.120703	-0.0599613	-0.0529785	0.0168457	-0.00732422	-0.0957031	0.0668449	0.0498047	-0.0093099
5.25	2.87724	2.82682	3.10446	3.08108	3.12997	3.01256	3.04446	2.83354	2.95417	3.10477	3.01349	2.8428	2.9249	2.91641	2.98595	2.92443	2.96367	2.8814	3.07403	2.97348													4.83	-0.0204582	-0.0832024	0.00483322	-0.0432625	-0.117725	-0.002491	0.0719242	-0.0489254	-0.0389652	0.109619	0.0803223	-0.0585938	-0.128418	0.0468254	-0.0742188	-0.0201823
5.32	2.90042	2.86289	2.94367	2.95532	2.98838	2.99314	3.03081	2.97344	2.88309	2.97484	3.03464	2.87786	2.92762	2.9025	2.8853	2.96035	2.92761	2.8625	3.14476	2.9489													4.9	-0.00483322	-0.0285149	-0.0610847	-0.0178719	0.0263176	0.0126457	-0.00961876	0.0111332	-0.0580082	0.00610352	-0.0393066	-0.0410156	-0.065918	0.0160637	-0.105469	-0.0239583
5.39	2.92075	2.8751	3.08342	3.12177	3.04755	2.93843	3.03349	2.85588	2.88686	3.09126	3.08156	2.82539	2.9258	2.86547	2.917	2.9756	2.93704	2.89712	3.11675	2.96822													4.97	-0.00043869	0.169239	-0.00102615	0.0187492	0.0678215	0.025341	0.0406742	-0.0547848	-0.125391	-0.0187988	0.0305176	-0.119629	0.116699	-0.128956	-0.130371	-0.00735677
5.46	2.97783	2.80998	3.08243	2.96745	2.96459	2.94808	2.95726	2.85771	2.93735	3.05193	2.90707	2.88994	2.86114	2.93887	2.91722	2.91798	2.92444	2.92336	3.11825	2.94489													5.04	-0.00239182	0.0955086	-0.0156746	-0.0583992	0.0648918	-0.0332527	0.0377445	0.0477543	0.0289059	-0.00366211	0.0358887	-0.0825195	0.03125	-0.030323	-0.0673828	0.00322266
5.53	2.87586	2.95922	2.98427	3.0783	3.03789	2.95029	3.00122	2.8422	2.87546	3.10593	2.92604	2.86925	2.94076	2.92276	2.84074	2.96658	2.98759	2.91699	3.09978	2.9569													5.11	-0.0507317	0.0193367	-0.0239754	0.0167961	-0.0825691	-0.0322762	0.0719242	-0.103613	-0.00136757	0.0222168	-0.079834	-0.00634766	0.0932617	-0.00200272	-0.0517578	-0.0140625
5.6	2.88597	2.96541	3.06414	2.90392	3.0861	2.97057	3.06972	2.90636	2.9557	2.97412	2.94012	2.8799	2.91133	2.92916	2.91447	2.95498	2.98397	2.88654	3.14154	2.96442													5.18	0.018116	0.0300789	-0.0513191	-0.00419998	0.0370598	0.00971603	-0.00668907	-0.100195	-0.0497074	0.0505371	0.0310059	-0.133789	0.119629	0.0619621	-0.0551758	-0.00286458
5.67	2.8384	2.9413	3.10572	3.03923	3.12371	3.00408	3.00171	2.86723	2.83252	2.97474	3.046	2.83728	2.94543	2.86646	2.86737	3.00188	2.98153	2.84925	3.11635	2.96001													5.25	-0.0111809	-0.000682831	0.0897942	-0.122852	-0.00883865	-0.0454597	-0.0711422	-0.0420895	0.00302696	0.00219727	-0.000244141	-0.00878906	0.0722656	-0.0591316	-0.0292969	-0.0154948
5.74	2.86771	2.92345	3.02363	3.05774	3.09884	3.02666	3.01248	2.87683	2.9352	3.12369	3.00937	2.84924	2.89328	2.93062	2.94231	2.96087	2.90347	2.94072	3.0732	2.97102													5.32	-0.063427	0.0388679	-0.0757332	-0.0603523	-0.125538	0.013134	0.00209999	0.0174808	-0.0140629	0.0065918	-0.0461426	-0.019043	-0.0493164	0.109325	-0.0180664	-0.0189453
5.81	2.86574	2.95825	2.98852	2.9722	3.05796	2.9306	3.05813	2.8012	2.94283	3.13009	3.02345	2.82121	2.87307	2.86529	2.87841	2.82013	2.89497	2.95293	3.10575	2.94425													5.39	-0.0243645	0.00419998	-0.0425301	0.018261	0.160595	0.0351067	0.0602055	0.0467777	0.0752926	-0.0397949	-0.0695801	-0.150879	0.0737305	0.128857	-0.0273438	0.016569
5.88	2.89764	2.98483	3.05651	2.93846	3.03721	2.97843	2.94214	2.90567	2.9892	3.05809	3.01829	2.86953	2.91647	2.86864	2.88719	2.97828	2.96947	2.94611	3.1196	2.96641													5.46	0.00590897	0.078907	-0.033741	-0.0720711	-0.037159	-0.00297928	0.1271	-0.110937	-0.1625	0.0734863	0.0334473	-0.0844727	0.109375	-0.104542	-0.0361328	-0.0144206
5.95	2.88345	2.92168	3.03434	3.0565	3.08792	2.98943	3.03666	2.8335	2.97196	3.11106	2.9778	2.85736	2.86396	2.89653	2.956	2.98042	3.02879	2.81973	3.11629	2.96965													5.53	-0.0316887	0.028614	-0.0562019	-0.0427742	0.131298	-0.0566902	0.0919437	0.0516605	-0.00966835	-0.0183105	-0.045166	-0.0375977	-0.0400391	-0.0664558	-0.0507812	-0.0101237
6.02	2.94582	3.0128	3.11971	3.13363	3.07609	3.00227	3.03305	2.79734	2.9233	3.09123	2.96535	2.84763	2.94742	2.95081	2.8933	2.95383	2.92238	2.95563	3.13284	2.98444													5.6	-0.0438957	0.0803719	0.0228996	0.011425	0.094677	0.0121574	-0.0330563	-0.0625973	-0.0624027	0.0251465	0.0129395	-0.0673828	-0.0185547	0.0717278	-0.0493164	-0.000390625
6.09	2.98372	2.96685	3.11818	2.98801	3.07822	2.93372	3.07007	2.90327	2.96806	3.07841	2.97888	2.82066	2.89966	2.93883	2.94369	2.91845	2.84159	2.93259	3.1146	2.9725													5.67	0.0352058	-0.0290031	0.0277824	0.00458908	0.0106926	0.100048	-0.0623531	-0.0665035	-0.166895	0.0471191	-0.00219727	-0.117676	0.0175781	0.0370598	-0.0869141	-0.0167643
6.16	2.93165	2.86695	3.13298	2.93285	3.08748	2.94576	2.96474	2.75067	3.05404	3.06614	2.99517	2.84287	2.90662	2.91395	2.89933	3.02972	2.93256	2.89118	3.07875	2.95913													5.74	0.0269051	-0.0207024	0.0341301	-0.0100594	0.0468254	-0.0815926	0.036768	-0.00546837	-0.0687504	-0.0734863	-0.0222168	-0.0571289	-0.0654297	-0.120655	0.0366211	-0.0229492
6.23	2.89443	2.93216	3.13231	3.03692	3.03325	2.9912	3.02753	2.89797	2.88564	2.99261	3.09785	2.8067	2.91327	2.83277	2.84099	2.88429	2.89801	2.83102	3.06344	2.94697													5.81	0.014698	0.168262	0.025341	-0.0178719	-0.0107918	0.102978	-0.0477047	-0.0494137	-0.123438	-0.0109863	0.0129395	0.00732422	0.0483398	0.0341301	-0.131836	0.00146484
6.3	2.90416	2.93224	2.96133	3.10056	3.03414	3.00021	3.00894	2.8995	2.87228	3.00115	2.93812	2.85338	2.88079	2.93561	2.94765	2.92818	2.98931	2.95038	3.1727	2.96372													5.88	0.0425301	0.0193367	-0.0420418	0.00507736	0.0214348	-0.0234871	-0.0838375	0.0536137	-0.174707	-0.0627441	0.00415039	-0.0859375	0.00292969	0.0473137	-0.165039	-0.0294271
6.37	2.88189	3.0505	3.11908	3.01378	3.09447	2.96537	2.9826	2.94844	2.84603	3.07335	3.06836	2.82798	2.93963	2.90924	2.89087	2.97059	2.97744	2.86549	3.09205	2.97459													5.95	-0.0111809	0.00859451	-0.018116	0.011425	-0.0259285	0.0175285	0.00161171	-0.015234	-0.0218754	0.00512695	-0.0354004	0.0859375	0.00244141	-0.0728035	-0.0332031	-0.00673828
6.44	2.94033	2.93274	3.1065	3.1194	3.09092	3.04649	2.99164	2.95099	2.8325	2.98256	3.0447	2.83359	2.85617	2.942	3.07586	2.98729	2.85462	2.93343	3.06138	2.97806													6.02	0.0137215	0.0149422	-0.0298347	0.0470696	0.0995598	-0.0308113	0.048975	0.0384769	-0.125879	0.0119629	-0.0666504	-0.0483398	0.205078	0.0727043	-0.177734	0.00488281
6.51	2.95637	2.90157	3.05469	3.06912	3.05966	3.01728	3.0394	2.83316	2.82064	3.0744	2.9842	2.90098	2.92809	2.81641	2.92535	2.89121	2.96372	2.9443	3.02956	2.95843													6.09	0.00297928	0.128223	0.0160637	-0.0144539	-0.0283699	-0.0454597	-0.0584469	-0.0333004	0.030859	0.0222168	-0.0158691	-0.0288086	-0.186035	0.129345	0.123047	0.00279948
6.58	2.9121	2.95085	3.11479	2.9216	3.09845	3.009	3.06014	2.82927	2.86368	3.05228	2.88265	2.8447	2.92468	2.95756	2.97072	2.97872	2.89248	2.88742	3.09405	2.96027													6.16	-0.0546379	-0.00996017	-0.0190926	-0.0300789	0.0995598	0.0849113	0.0108891	0.0482426	0.018652	0.0236816	0.0153809	-0.0712891	0.151855	-0.0464363	-0.0498047	0.0114583
6.65	2.82605	2.9606	2.98544	2.98053	3.0842	3.01262	3.02597	2.83719	2.98191	3.07472	2.97515	2.86476	2.89545	2.92153	2.88346	2.92783	2.90795	2.88534	3.09472	2.95397													6.23	0.0859871	-0.0109367	-0.0122566	0.0983391	0.0224113	0.025341	-0.0955563	-0.0386715	-0.175196	-0.0656738	-0.0778809	0.0146484	0.0317383	-0.0581551	0.00634766	-0.0166341
6.72	2.92263	2.9568	2.99231	3.10328	3.10564	3.00638	2.98161	2.86909	2.79818	3.09025	2.90795	2.85681	2.93344	2.89236	2.89978	2.95965	2.89581	2.87588	3.10981	2.95566													6.3	-0.0585442	0.0315437	-0.0122566	-0.0330086	0.0648918	0.0126457	0.0987797	-0.0362301	0.0249996	-0.00708008	-0.0344238	-0.0800781	0.118652	-0.0767097	0.00732422	0.00136719
6.79	2.93282	2.96474	3.12919	3.11046	3.05512	2.9991	3.04392	2.84522	3.0291	3.10051	2.95346	2.82288	2.9284	2.86647	2.88218	2.9105	2.94202	2.99205	3.11096	2.97995													6.37	0.0420418	0.0496101	-0.0542488	-0.0706062	-0.0103035	0.079052	0.0162601	0.107813	-0.0467777	0.0324707	-0.057373	-0.0532227	0.0273438	-0.00590897	-0.0649414	-0.000585938
6.86	2.90029	2.95581	3.07647	2.96673	3.04889	2.93183	3.01003	2.8602	2.9549	3.08418	3.00199	2.86009	2.92202	2.92061	2.94094	2.92152	2.91807	2.92471	3.08437	2.9623													6.44	0.0513191	0.0872078	-0.014698	0.0529289	0.239208	-0.0435066	0.0982914	0.0252933	0.0284176	0.00952148	-0.0666504	-0.0654297	0.101074	0.0268059	0.0170898	0.0364583
6.93	2.871	3.00506	3.09035	2.97528	3.11774	2.8802	2.94563	2.83377	2.90825	2.99386	2.93817	2.79788	2.91851	2.87909	2.96249	2.99345	3.00109	2.85601	3.0597	2.94882													6.51	-0.0468254	-0.030468	0.0272942	0.030468	0.140087	0.0360832	-0.0184078	0.0501957	-0.0873051	-0.0842285	0.0222168	0.0136719	-0.0424805	0.0727043	-0.0527344	0.00201823
7	2.93811	2.86782	3.78129	2.92026	3.03593	2.95242	2.97911	2.89096	3.06517	3.0869	2.94222	2.88851	2.90925	2.91795	2.91678	3.01956	2.95698	2.8832	3.07262	3.00132													6.58	-0.00043869	-0.0631828	-0.0439949	0.0949211	0.134228	-0.0874519	0.0519047	0.000391006	-0.0311527	-0.0822754	-0.0559082	0.00830078	0.0126953	-0.00981522	-0.0839844	-0.0103841
7.07	2.944	2.96084	3.14914	3.01819	3.09502	2.93522	3.01165	2.9555	2.99194	3.01703	2.97108	2.80747	2.92514	2.9262	2.89918	2.92575	2.97798	2.88469	3.07607	2.97222													6.65	0.00151443	0.0583992	0.0277824	0.0524406	0.0858879	0.00727463	0.0416508	-0.0528317	0.030859	-0.0593262	-0.0305176	-0.0966797	-0.0249023	-0.0317879	-0.136719	-0.00846354
7.14	2.90245	3.00571	3.09388	3.06179	3.12399	2.94441	3.02119	2.87672	2.90739	3.03819	3.01098	2.88294	2.86296	2.91631	3.00649	2.86455	2.94711	2.98382	3.04669	2.97356													6.72	-0.0639153	0.0686531	-0.018116	0.0539055	0.0775871	0.0199699	-0.0774898	0.0394535	-0.0384769	0.0881348	-0.110107	-0.0913086	0.0292969	-0.0591316	0.0922852	0.000716146
7.21	2.88863	2.98695	3.05514	3.02845	3.08618	2.93043	3.00795	2.85662	2.91735	3.03676	2.90962	2.84798	2.86244	2.9505	2.93001	2.92791	2.87172	2.8976	3.02049	2.94804													6.79	0.030323	0.0481453	-0.0513191	0.114941	0.107861	0.0126457	-0.0276852	-0.121191	-0.0165043	-0.0358887	-0.0314941	-0.0141602	0.0820312	0.0380363	-0.114258	0.00143229
7.28	2.91514	2.95319	3.03957	2.90247	2.9794	2.98137	3.03744	2.84349	2.81985	3.03492	2.98497	2.81693	2.87724	2.8668	2.94618	2.90281	2.8668	2.85743	3.14658	2.9354													6.86	0.0264168	0.0173836	-0.0576668	0.0265617	-0.0229988	0.0141106	-0.0535641	-0.0665035	-0.0619144	-0.0236816	-0.00756836	-0.0751953	-0.0683594	-0.00151443	-0.0429688	-0.0264974
7.35	2.86986	3.01767	3.08379	3.04597	3.06409	2.97872	2.99474	2.881	2.84839	3.04491	3.03655	2.82351	2.96598	2.92495	2.97705	2.92115	2.90822	2.86566	3.07269	2.96447													6.93	0.0269051	0.000782013	-0.0513191	-0.051075	0.0160637	0.109814	-0.0369625	0.0848637	-0.0536137	0.0124512	0.0090332	-0.126465	-0.0136719	0.087841	-0.157227	-0.00950521
7.42	2.90447	2.89315	3.1744	2.93869	3.05641	2.95111	3.03863	2.95899	2.82073	3.06259	2.98098	2.8415	2.83956	2.93097	2.93017	2.95594	2.88821	2.9149	3.0819	2.95596													7	-0.0292473	0.0256844	-0.00688553	0.125683	0.149364	0.00580978	-0.0223141	0.0448246	-0.0775394	-0.0412598	-0.0490723	-0.09375	-0.078125	0.0492668	-0.0849609	-0.0055013
7.49	2.92161	2.9554	2.97456	3.00342	3.0466	3.02275	3.03529	2.9543	2.96948	2.9913	2.98418	2.85334	2.92062	2.94646	2.83114	3.00681	2.96462	2.83138	3.03933	2.96066													7.07	0.00932693	0.0959969	-0.030323	0.0602531	0.0766106	0.0390129	-0.0320797	-0.0357418	0.0323238	-0.0192871	0.0148926	-0.00878906	0.046875	0.135204	0.0439453	0.0285482
7.56	2.915	2.93552	3.1071	2.97135	3.10923	3.08868	3.01256	2.7978	2.9868	3.07239	2.98975	2.8403	2.89513	2.92074	2.92882	2.93408	2.90314	2.93967	3.11277	2.97162													7.14	-0.0487785	0.100391	-0.0513191	0.049511	0.247021	0.040966	0.00405312	0.0296879	-0.0384769	0.0388184	0.0236816	0.0258789	0.0625	-0.109425	-0.0351562	0.0226237
7.63	2.89835	2.91759	3.03367	3.02905	2.99665	2.95904	3.03248	2.87133	2.94998	3.01965	3.0521	2.82904	2.90049	2.91687	2.8472	2.92228	2.84849	2.91657	3.11346	2.95023													7.21	-0.00580978	-0.0612297	-0.0610847	0.0202141	0.0463371	-4.95911e-05	-0.0032711	-0.0650387	0.0528317	0.0266113	-0.102295	-0.0639648	0.0268555	-0.0278816	-0.015625	-0.0155599
7.7	2.88301	2.8408	3.08959	2.96688	3.10886	2.91843	3.02764	2.84804	2.84062	3.20177	2.99755	2.81927	2.93148	2.94113	2.92717	2.92723	2.98255	2.92831	3.11423	2.96287													7.28	-0.0873528	0.0242195	0.0272942	0.0524406	0.0888176	-0.068409	-0.0262203	0.0692387	-0.00283241	-0.0422363	-0.0456543	-0.0776367	0.120117	0.0370598	-0.0366211	0.00214844
7.77	2.93832	2.8539	3.05464	2.99774	3.08633	3.00658	3.05896	2.82582	2.93145	2.94567	2.92877	2.85428	2.92815	2.87709	2.89417	2.96306	2.97857	2.98154	3.09096	2.95768													7.35	0.0293465	0.0608406	-0.0151863	0.046093	0.100536	-0.0200691	0.0450687	-0.138769	-0.0672855	0.112061	-0.0227051	-0.123047	-0.0180664	-0.0161629	0.0551758	0.00185547
7.84	2.90514	2.971	3.10369	3.01581	3.02356	3.01076	2.96494	2.85277	2.96653	3.12585	3.00821	2.87441	2.89069	2.88281	2.95597	2.9721	2.97677	2.96676	3.05537	2.9749													7.42	-0.0536613	0.0544929	0.0189934	-0.0779304	-0.0166512	-0.0513191	-0.0203609	-0.186132	-0.0121098	-0.0456543	0.0378418	-0.140137	-0.019043	-0.0420418	-0.0698242	-0.041569
7.91	2.97554	2.94778	3.10436	3.12146	3.04626	3.00084	3.027	2.88941	2.83737	3.04526	3.01087	2.88016	2.95257	2.87254	2.90966	2.97007	2.99031	2.89479	3.09149	2.97725													7.49	-0.032177	0.0891609	0.102489	-0.0608406	0.123486	0.117138	-0.185888	0.00185585	-0.1	-0.00805664	0.0192871	-0.0415039	-0.0400391	-0.0195808	-0.0786133	-0.00755208
7.98	2.8504	2.88951	3.07227	3.05964	3.03699	2.90251	2.94277	2.87491	2.92899	3.07557	2.94087	2.88941	2.92535	2.89507	2.94707	2.93299	2.9484	2.90594	3.16457	2.95701													7.56	0.0513191	0.0530281	0.114208	-0.0208015	0.0731926	-0.00590897	-0.0818844	0.0414066	-0.0287113	-0.122803	-0.0944824	-0.0078125	0.0146484	-0.0586433	0.046875	-0.00175781
8.05	2.88591	3.07489	3.02175	3.12823	3.12411	2.98627	3.02187	2.90601	3.00219	3.04585	3.03012	2.88121	2.9094	2.89061	2.91865	2.91073	2.97203	2.90996	3.07105	2.98373													7.63	0.00395584	-0.0416985	-0.0454597	0.0177727	-0.064991	-0.0347176	-0.0286617	0.0658207	0.015234	-0.0178223	-0.0895996	-0.0219727	0.288574	0.0199699	-0.00976562	0.00377604
8.12	2.87633	2.90581	3.0361	2.98344	3.06096	2.97565	2.9784	2.8752	2.98735	3.09341	3.00782	2.86152	2.89656	2.83314	2.84524	2.92755	2.8797	2.89035	3.09896	2.94808													7.7	0.0503426	0.0745125	0.0346184	0.0612297	0.0536613	-0.101612	-0.072607	-0.00937462	-0.13418	-0.0593262	0.0119629	-0.108887	-0.0117188	-0.151905	-0.0922852	-0.0303711
8.19	2.93248	2.9795	3.08485	2.99691	3.09691	3.03851	2.97153	2.92572	2.99789	3.0866	3.02381	2.8489	2.93158	2.94596	2.8799	2.83836	2.97928	2.94253	3.0786	2.97789													7.77	-0.047802	-0.0407219	0.00922775	-0.0886726	-0.106495	0.016552	0.0343266	0.0365238	-0.0833988	-0.0368652	-0.101318	-0.0908203	0.0161133	0.0189934	0.0693359	-0.0263346
8.26	2.86933	2.90857	2.98148	3.0625	3.06435	3.02327	2.97858	2.92598	2.81518	3.05444	2.99896	2.8214	2.86617	2.94617	2.98239	2.93836	2.83944	2.91846	3.13781	2.95436													7.84	0.0454597	-0.0158196	-0.109425	-0.0652351	0.0624504	0.0219231	0.0938969	-0.0333004	-0.062891	-0.0715332	-0.0969238	-0.0566406	0.00830078	-0.100636	-0.065918	-0.0297526
8.33	2.93855	2.98596	3.13439	2.95627	3.13583	2.94065	3.0357	2.89021	2.85202	3.04482	3.07368	2.80944	2.91667	2.86354	3.00317	3.00518	2.91729	2.8549	3.10807	2.97191													7.91	-0.00873947	0.106251	0.00141525	0.0294914	0.140087	-0.0254402	-0.0579586	-0.00888634	-0.102442	0.0305176	-0.0817871	-0.0629883	0.0209961	-0.0981941	-0.0200195	-0.00917969
8.4	2.93577	2.94837	3.07358	3.00214	3.11208	2.90649	2.98543	2.8796	2.84747	3.05198	3.00993	2.9022	2.87777	2.91061	2.8955	2.92203	2.99573	2.87491	3.08143	2.95858													7.98	0.0137215	0.0378914	0.0380363	0.00605392	0.136181	0.0663567	0.0069828	-0.0518551	0.0547848	-0.00708008	-0.0808105	-0.0820312	-0.134766	0.0224113	-0.0537109	-0.00185547
8.47	2.87413	2.92719	3.06065	2.97312	3.05973	2.89875	3.01594	2.90956	2.90295	3.10304	2.98185	2.86158	2.91423	2.87752	2.91157	2.96344	3.01339	2.94237	3.0836	2.96182													8.05	-0.0888176	-0.0622063	-0.0474129	-0.0593758	0.183056	-0.00444412	0.0440922	-0.0249996	-0.0248051	0.0065918	0.110596	-0.0649414	-0.0610352	-0.0161629	0.0986328	-0.000748698
8.54	2.88166	2.83324	3.03804	3.0168	3.08324	2.948	3.00814	2.88078	2.95237	3.12454	2.99455	2.81556	2.92806	2.87489	2.87184	2.94228	3.01595	2.88737	3.1229	2.95896													8.12	0.0259285	0.0134773	-0.0454597	-0.00419998	-0.101124	-0.0640144	-0.0350094	-0.0591793	-0.0716801	-0.0661621	-0.00854492	-0.139648	-0.0302734	0.0531731	0.046875	-0.0323893
8.61	2.90269	2.87106	3.07688	3.13112	3.00314	2.97891	3.03636	2.84377	2.94412	2.97962	2.93597	2.84321	2.85014	2.92702	2.98024	2.92686	2.95991	2.93436	3.08423	2.9584													8.19	-0.047802	0.0681648	0.0126457	0.0597649	0.104931	-0.0283699	-0.0765133	-0.0845699	0.0279293	-0.0939941	-0.00219727	-0.116211	-0.115723	-0.120655	-0.130859	-0.0362305
8.68	2.90933	3.02175	3.13488	3.05247	3.12909	3.01759	2.97561	2.88095	3.01103	3.06721	3.01498	2.84948	2.91464	2.90296	2.96087	2.93481	2.89708	2.93272	3.08674	2.98391													8.26	0.0391121	0.0334969	0.0399895	0.0758781	0.105419	0.0116692	-0.025732	0.0814457	-0.0873051	0.00415039	-0.029541	-0.0419922	0.0170898	-0.0156746	-0.11084	0.00647786
8.75	2.84689	2.90613	3.14609	2.97314	3.05986	2.93608	3.00618	2.90122	2.94786	3.0943	2.92482	2.8515	2.92068	2.86501	2.87234	2.94198	3.00746	2.83161	3.06794	2.95269													8.33	0.0361824	0.0745125	-0.0410652	-0.0862312	-0.0244637	-0.0454597	0.0162601	-0.0103512	0.0528317	-0.0456543	-0.0275879	0.0283203	-0.00195312	0.20747	0.00878906	0.0094401
8.82	2.88827	2.97762	3.04351	3.01479	3.0779	3.03668	2.95283	2.85966	3.06549	3.01099	2.95047	2.85184	2.95238	2.88921	2.8556	2.95197	2.97879	2.87983	3.15289	2.96793													8.4	-0.0346184	-0.0177727	-0.00395584	-0.0271492	0.230419	0.00239182	0.0182133	0.0990238	-0.0155277	-0.072998	-0.000732422	-0.145996	0.015625	-0.233448	-0.209473	-0.0263997
8.89	2.92872	2.88964	3.11094	3.11818	3.04634	2.99852	3.04802	2.86466	2.96167	3.16381	3.06755	2.85069	2.91171	2.97141	2.84211	2.9374	2.93193	2.94884	3.1141	2.98454													8.47	0.0186043	0.00810623	0.0219231	0.00556564	0.0629387	-0.0391121	-0.048193	0.00283241	-0.0404301	-0.0803223	0.0349121	-0.0668945	-0.117188	-0.00542068	-0.0131836	-0.0170573
8.96	2.88669	2.91436	3.1177	3.00505	3.06722	2.98268	3.08813	2.84987	2.91908	3.05052	3.0377	2.83439	2.94503	2.86491	3.00822	3.01058	2.9038	2.81614	3.17017	2.97222													8.54	-0.032177	0.0408211	-0.0049324	-0.127735	-0.104053	0.0629387	0.036768	-0.166601	-0.094141	-0.0109863	-0.00366211	0.0185547	0.0126953	0.0585442	-0.043457	-0.0238281
9.03	2.90215	2.87725	3.14203	3.0183	3.01391	2.90902	3.04097	2.90557	2.92612	3.04614	3.03024	2.91723	2.88361	2.95669	2.97548	2.92792	2.90894	2.86515	3.12192	2.96677													8.61	-0.0175285	-0.0626946	-0.0103035	0.00507736	-0.140675	-0.00981522	0.00942421	0.043848	-0.120996	0.00512695	-0.0822754	-0.0947266	0.03125	-0.0542488	-0.140625	-0.0426107
9.1	2.97104	2.92206	3.02943	2.96439	3.06528	3.02127	3.05687	2.83571	2.75959	3.08851	2.96517	2.88014	2.96934	2.89827	2.87229	2.97823	2.82174	2.8461	3.1356	2.95163													8.68	0.002491	0.0364265	-0.0239754	0.0177727	0.0614738	-0.0420418	0.00991249	-0.0567379	-0.0555668	0.00952148	-0.0422363	-0.0166016	-0.0366211	-0.0889168	-0.198242	-0.0282227
9.17	2.93425	2.93648	2.99387	3.07557	3.04284	2.95759	2.98312	2.89808	2.92163	3.05632	2.95072	2.84349	2.93474	2.97633	2.96948	2.96279	2.93514	2.87139	3.06391	2.96356													8.75	-0.0404778	-0.0294914	0.0702629	-0.0784187	-0.104542	-0.0391121	-0.0623531	-0.102636	0.0538082	0.0964355	0.0515137	-0.12793	0.105469	0.0438957	-0.119629	-0.0188802
9.24	2.92854	3.00369	3.10637	2.87136	3.09291	2.97465	3.0631	2.84135	2.8687	3.04924	2.92974	2.79369	2.99082	2.83533	2.94134	2.93386	2.90559	2.85824	3.07629	2.95078													8.82	-0.0585442	0.0583992	0.0360832	-0.0608406	0.0360832	0.00434494	0.0865727	-0.0123043	0.116308	-0.0915527	-0.026123	-0.0249023	0.209473	0.0424309	-0.120117	0.0130208
9.31	2.85739	2.83825	3.19824	2.98434	3.03497	2.97668	2.97398	2.81239	2.90913	3.05156	3.03015	2.86372	2.8206	2.92343	2.9	2.95693	2.93343	2.86528	3.10002	2.94897													8.89	0.045948	-0.0211906	-0.0688972	-0.0251961	-0.021534	0.0297356	-0.0525875	-0.0142574	-0.160547	0.00561523	0.0349121	-0.0756836	-0.0136719	-0.0713387	-0.103516	-0.0341471
9.38	2.96987	2.94893	3.00084	2.95167	3.07668	3.01758	3.05555	2.85764	2.89033	3.06722	2.93105	2.89805	2.9272	2.87496	3.02953	2.92748	3.00228	2.91261	3.18118	2.97477													8.96	0.0703621	0.151173	-0.061573	0.0104485	0.0541496	0.0336418	0.0104008	0.0589848	0.114843	-0.0612793	-0.0651855	-0.100098	0.106445	0.125439	0.0942383	0.0361328
9.45	2.94241	2.94888	3.00027	2.91856	3.12364	2.94431	3.01085	2.85556	3.02463	3.02296	3.02624	2.87723	2.91855	2.87472	2.9637	2.86108	3.00357	2.86694	3.19379	2.96726													9.03	-0.0727043	-0.129101	0.0170403	-0.0549812	0.0145988	-0.037159	-0.0442867	-0.0733395	0.0157223	-0.0783691	-0.0734863	-0.0810547	0.0810547	-0.0547371	0.0297852	-0.0360677
9.52	2.92025	2.99493	3.08791	3.06646	3.01853	2.9761	2.99547	2.90737	3.03049	2.96208	2.99257	2.85565	2.94612	2.9038	3.05001	2.90335	2.94894	2.92964	3.1565	2.98138													9.1	-0.0277824	-0.0543938	0.0546379	0.0177727	0.0263176	-0.092823	0.0504398	0.0711918	-0.0365238	-0.0251465	-0.0192871	-0.0786133	0.0224609	-0.168995	0.00488281	-0.0170573
9.59	2.88083	3.00031	3.22913	3.03223	3.09982	2.9664	2.98904	2.8039	2.86827	3.16357	3.03055	2.91199	2.87578	2.93138	2.89578	2.88132	2.93338	2.85177	3.1901	2.97556													9.17	-0.0312004	-0.0319328	-0.0854988	-0.00761795	-0.0542488	0.0438957	-0.0105953	-0.0289059	-0.0560551	0.0856934	-0.0500488	-0.0683594	0.0644531	0.0282707	-0.0131836	-0.0143555
9.66	2.93114	3.01404	3.17461	3.00109	3.11438	3.02169	3.02431	2.83174	2.90755	3.09771	3.08538	2.84341	2.90672	2.8933	2.95161	2.95619	2.91875	2.87713	3.15784	2.98466													9.24	-0.0487785	-0.00898361	-4.95911e-05	0.0324211	0.0297356	-0.052784	0.00991249	0.019434	-0.0487308	0.0310059	-0.0192871	-0.012207	-0.14209	0.0824699	-0.0727539	-0.0133789
9.73	2.91626	2.99253	3.02336	3.06633	3.12074	2.96393	2.98625	2.85465	2.9956	3.07687	3.06162	2.85916	2.89054	2.95004	2.98526	2.94404	2.9578	2.91729	3.09761	2.9821													9.31	-0.00873947	0.0227547	-0.0273933	-0.0696297	0.178661	-0.0547371	0.0260258	-0.139746	-0.0287113	-0.0666504	-0.0617676	-0.180664	0.127441	0.0507317	-0.0307617	-0.0175456
9.8	2.86936	3.00146	3.23444	2.92711	3.06228	3.01593	3.00918	2.8765	3.029	3.01102	3.02045	2.91819	2.93105	2.95085	3.00063	2.79321	2.91137	2.92316	3.13016	2.97976													9.38	-0.016552	0.0520515	0.0145988	-0.0422859	0.155224	0.0434074	-0.11167	0.0267582	-0.0414066	-0.0559082	-0.00317383	-0.0283203	0.141602	0.0180168	0.144531	0.0197917
9.87	2.81742	2.9672	3.04055	3.06671	3.04231	2.95039	3.01194	2.86321	2.86927	2.97139	2.99234	2.89478	2.9807	2.9462	2.9452	2.90906	2.96025	2.92343	3.07674	2.95943													9.45	-0.0326653	0.0872078	-0.0142097	-0.00957108	0.0531731	-0.0723152	-0.0550289	-0.0381832	-0.105371	0.0124512	-0.114014	-0.00439453	0.0273438	-0.104053	0.0913086	-0.0185547
9.94	2.95724	2.89799	3.00139	2.96795	3.14915	2.97006	3.01107	2.83649	2.99802	3.07963	2.99649	2.84934	2.88998	2.86679	2.91908	2.92	2.89467	2.95517	3.14908	2.96366													9.52	-0.00678635	0.0569344	-0.00883865	-0.0256844	0.0639153	-0.0264168	-0.0945797	-0.0538082	0.0166988	0.00561523	-0.119873	-0.118652	-0.00292969	0.11079	0.0351562	-0.0112305
10.01	2.93344	2.953	3.15114	2.89007	3.10963	2.96447	2.9903	2.89701	2.87517	2.87533	3.00412	2.86086	2.89321	2.94413	2.93873	2.8806	2.97719	2.83135	3.0799	2.94998													9.59	0.0127449	0.137012	0.0702629	-0.0681648	0.104931	-0.0547371	-0.0423336	-0.0801754	0.00742149	-0.00610352	0.0700684	0.0576172	0.113281	0.0678215	-0.117188	0.0181641
10.08	2.96912	3.01137	3.15558	3.12682	3.1316	3.007	3.02682	2.88896	2.86853	3.06787	3.04982	2.85573	2.93663	2.89032	2.90023	3.06005	2.96407	2.83684	3.15715	2.99497													9.66	-0.0102043	-0.0041008	-0.0112801	-0.0256844	-0.00688553	0.0609856	-0.144384	-0.0542965	-0.106836	-0.0202637	-0.0378418	-0.0620117	-0.0395508	-0.0952644	0.0996094	-0.0305339
10.15	2.987	3.0108	3.22814	3.10632	3.18211	2.97544	2.97817	2.98809	2.97774	3.06027	3.00938	2.92881	2.88253	2.89701	2.96146	2.96528	2.97622	2.90719	3.12791	3.00789													9.73	0.0742683	0.0564461	-0.068409	0.030468	0.0512199	0.100048	0.0221195	-0.0723629	-0.101954	-0.045166	-0.0549316	-0.124512	-0.00488281	-0.0664558	0.0439453	-0.0106771
10.22	2.86199	2.84869	3.18309	2.94043	3.07493	2.93401	3.00337	2.86398	2.95289	3.13951	3.07814	2.88281	2.91925	2.97119	2.89544	3.00868	2.92186	2.95069	3.09895	2.97526													9.8	-0.0683098	0.0686531	-0.00981522	-0.114063	0.152294	0.0189934	-0.0389156	-0.0220699	-0.0409183	-0.0266113	0.0168457	-0.130371	0.123047	-0.0791512	0.00683594	-0.00957031
10.29	2.88811	3.04216	2.99413	3.12367	3.13847	2.93454	2.99197	2.89629	2.98273	3.09633	3.04349	2.88748	2.93639	2.86779	2.85795	2.95404	2.95731	2.8856	3.13012	2.9794													9.87	0.0425301	0.0217781	-0.0610847	0.0285149	0.183056	0.0204582	-0.0477047	-0.0166988	-0.0326176	-0.0549316	-0.064209	-0.0834961	-0.0893555	-0.0469246	-0.0825195	-0.0188802
10.36	2.8747	2.96728	3.14211	3.02442	3.07867	2.95063	2.97192	2.94603	3.14221	3.05411	3.05774	2.86626	2.86897	2.83809	2.95386	2.91263	2.91353	2.89942	3.12349	2.97822													9.94	-0.0272942	0.0037117	-0.0225105	0.0211906	0.117626	-0.00200272	0.0401859	-0.0318356	-0.111719	-0.0563965	0.00415039	-0.101074	-0.0205078	-0.2188	0.0419922	-0.0242188
10.43	2.92374	2.96055	3.14454	3.06289	3.10298	3.00047	3.03587	2.87749	2.87601	3.02685	3.05525	2.88301	2.92234	3.0225	2.99204	3.00422	2.90281	2.92529	3.09666	2.99029													10.01	0.0308113	-0.0216789	-0.0312996	0.0124016	-0.10796	0.0185051	0.00747108	-0.00253868	-0.0179691	-0.0637207	-0.0700684	-0.0834961	-0.0732422	0.0834465	-0.0854492	-0.0269857
10.5	2.88002	2.82356	3.22285	3.06068	3.0623	3.03085	3.03028	2.90501	2.94357	3.08199	3.00401	2.85052	2.91318	2.91682	3.02024	2.96367	3.00477	2.95984	3.08537	2.98734													10.08	-0.0473137	-0.0128899	0.0595207	0.0587883	-0.107471	-0.0234871	-0.0887203	-0.0625973	-0.0589848	0.0690918	0.0319824	-0.133301	0.0712891	-0.0947762	-0.0263672	-0.024349
10.57	2.94691	3.01405	3.03089	2.83406	3.044	2.94334	3.00066	2.93529	2.91501	3.02233	3.03228	2.92071	2.96139	2.98869	2.94337	2.9152	2.87698	2.92323	3.17515	2.96966													10.15	0.0654793	0.0623054	-0.018116	-0.0422859	0.128368	-0.0317879	-0.152685	-0.105078	0.0850582	-0.092041	-0.0993652	-0.0844727	0.0722656	-0.0562019	-0.139648	-0.0272135
10.64	2.92981	2.97891	3.13739	2.99189	3.09856	2.96731	3.05798	3.00866	2.92045	3.07823	3.05637	2.86711	2.92536	2.9564	2.87756	2.93416	2.92287	2.95935	3.12467	2.98911													10.22	0.00688553	-0.00458908	-0.0625496	-0.0872078	-0.1563	-0.0142097	-0.0203609	-0.0694332	-0.0384769	0.041748	-0.0471191	-0.0214844	-0.0498047	-0.030323	0.0766602	-0.0317708
10.71	2.94121	2.99576	3.12455	2.96829	3.13327	3.07337	2.98046	2.91598	2.94782	3.09008	3.03668	2.88081	2.96427	2.96789	2.95399	2.88123	3.00968	2.84134	3.07633	2.98858													10.29	0.0947762	0.0457039	-0.0718269	-0.121876	0.028759	0.00629807	0.0206547	-0.0552731	-0.0848637	0.0515137	-0.013916	-0.0888672	0.0361328	-0.138721	0.0673828	-0.0149414
10.78	2.93544	3.06125	3.10527	3.0087	3.09592	3.02802	2.98339	2.88698	2.92959	3.0319	2.9649	2.87018	2.96071	2.94359	2.90136	2.95258	2.98692	2.89171	3.16334	2.9843													10.36	0.033741	-0.0128899	-0.0659676	0.00361252	0.0888176	-0.0703621	0.0636234	-0.0484371	0.0572262	-0.0759277	-0.0461426	-0.134277	0.121582	0.00776291	-0.0356445	-0.00755208
10.85	3.01547	2.85396	3.17139	3.07973	3.1277	3.01473	2.99498	2.99326	3.02647	3.02233	3.03576	2.85053	2.96962	2.93826	3.00421	2.91199	2.94756	2.96751	3.1109	3.00191													10.43	0.0254402	-0.0373039	-0.103565	-0.00419998	0.0995598	0.0346184	0.0714359	0.00625038	-0.14834	0.0119629	0.0549316	-0.0576172	0.0483398	0.0302238	-0.0751953	-0.00289714
10.92	2.90286	2.89845	3.10597	3.10616	3.11311	3.03391	3.0349	2.87902	2.81462	3.08553	2.98085	2.92161	2.93488	2.83504	2.87468	2.95838	2.8725	2.84455	3.11887	2.964													10.5	0.0278816	0.047657	0.0717278	-0.0559578	-0.0645027	0.079052	0.0328617	0.13125	0.0293942	0.0212402	-0.0183105	-0.119629	0.0297852	0.107861	0.0649414	0.0256836
10.99	2.92566	2.86092	3.17675	3.19026	3.12587	3.00629	3.04308	2.95323	2.96008	3.02232	3.06389	2.86772	2.93164	2.89933	2.89634	2.99827	2.94788	2.90903	3.0896	2.99306													10.57	0.002491	0.103809	-0.00639725	-0.0564461	0.246044	-0.00200272	0.045557	-0.0425777	0.0201168	-0.0358887	0.0368652	-0.136719	0.00585938	0.00043869	-0.0698242	0.00742187
11.06	2.96036	2.83948	3.07725	2.99619	3.02881	3.00525	3.06854	2.89687	2.84436	3.11568	3.07504	2.90425	2.95351	2.88902	2.93945	2.99805	2.92399	2.95744	3.12005	2.97861													10.64	-0.013134	0.0261726	-0.113331	0.0680656	0.00629807	0.094677	-0.0193844	-0.0127926	0.0254879	-0.0852051	-0.0686035	-0.152832	-0.0195312	-0.0825691	-0.0185547	-0.024349
11.13	2.89565	3.01693	3.23437	3.04217	3.14143	3.01397	3.03434	2.85913	3.00255	3.0484	3.02318	2.90085	2.87727	2.90662	2.9319	2.90453	3.02653	3.02676	3.09174	2.99886													10.71	0.0205574	-0.184765	0.0360832	0.0207024	0.0185051	0.0385246	-0.076025	-0.0787106	-0.0697269	0.0656738	-0.122314	-0.0444336	0.154297	-0.00786209	-0.00292969	-0.0154948
11.2	2.8717	3.06144	3.01795	2.97801	3.13489	3.01938	3.05307	2.93504	2.94823	2.99568	3.11545	2.8866	2.90816	2.93098	2.92573	2.99135	2.88061	2.98907	3.09312	2.98613													10.78	0.096241	0.0144539	-0.0234871	-0.0359383	-0.0566902	-0.0298347	-0.0989742	-0.00449181	0.00693321	-0.020752	-0.0856934	0.0307617	-0.00244141	0.160107	0.0585938	0.000585937
11.27	2.90022	2.90083	3.03459	3.09261	3.20471	3.04499	3.03767	2.85432	2.93699	3.06546	2.99176	2.86422	2.90198	2.89347	2.94609	2.89966	2.98944	2.91145	3.07658	2.97616													10.85	-0.0106926	0.0310554	0.0551262	0.0446281	0.122997	0.0395012	0.0494633	-0.123144	-0.0130863	-0.0012207	-0.0217285	-0.125977	0.050293	0.0839348	-0.0166016	0.0109701
11.34	2.96904	2.93835	3.12308	2.93391	3.12865	3.02272	3.11377	2.87501	3.01357	3.08445	2.99603	2.90821	2.9391	2.94355	2.95837	3.00631	2.92312	2.87499	3.19613	2.99728													10.92	-0.0277824	0.075489	0.028759	0.0353508	0.249462	-0.0361824	-0.113134	-0.15	-0.0687504	0.0319824	-0.103271	0.0161133	0.0805664	-0.0449715	0.0170898	-0.00061849
11.41	2.93172	3.04045	3.10695	3.06512	3.12786	2.98358	3.04933	2.9447	2.9538	3.08516	3.03539	2.83712	2.91067	2.97859	2.88507	2.95662	2.97178	2.94499	3.10754	2.9956													10.99	0.0522957	0.0466804	0.0917473	0.112499	-0.0937996	-0.0220222	0.0284672	-0.027441	-0.016016	-0.0378418	-0.017334	-0.0415039	-0.0991211	-0.00737381	-0.0390625	-0.00465495
11.48	2.95767	2.9838	3.01982	3.01484	3.07279	2.91603	3.06824	2.89467	2.81983	3.08615	3.01352	2.85622	2.95464	2.95231	3.0353	2.96905	2.90774	2.96	3.22145	2.98443													11.06	0.0786629	0.0110359	-0.0620613	-0.000782013	0.149853	0.0155754	-0.044775	-0.0523434	-0.131739	0.0500488	-0.117432	-0.0722656	-0.104492	-0.179737	-0.101074	-0.0374349
11.55	2.94502	3.05607	2.84612	3.03702	3.07285	3.00046	3.00042	2.85589	2.97658	3.06158	2.98895	2.87891	2.90127	2.92323	2.92624	3.01114	2.94286	2.93782	3.18463	2.97616													11.13	-0.0448723	0.00761795	-0.0273933	0.08955	0.0683098	0.0883293	0.0997562	-0.0733395	-0.0487308	-0.0314941	0.0246582	-0.0517578	0.178223	-0.0283699	-0.0830078	0.0111654
11.62	2.91784	3.10706	3.10395	3.09509	3.07065	3.01669	3.07161	2.87132	2.90281	3.03208	3.06691	2.85324	2.92625	2.90822	3.00404	2.9771	3.0488	2.87426	3.24811	3.00505													11.2	-0.060009	-0.0119133	0.00385666	-0.0525398	-4.95911e-05	-0.0415535	0.0758305	-0.0616207	0.136816	-0.048584	-0.0319824	-0.191895	-0.0283203	0.00922775	-0.0371094	-0.0226563
11.69	2.88184	2.95602	3.01149	3.04392	3.08099	2.98386	2.98559	3.01121	3.03191	3.09926	3.05315	2.91107	2.94228	2.93103	3.0294	2.94587	2.81652	2.885	3.09808	2.98413													11.27	-0.0419426	0.0701179	0.0624504	-0.0212898	0.0932121	0.032177	0.068018	0.0682621	-0.0418949	-0.0275879	0.000244141	-0.034668	-0.050293	-0.0342293	-0.0244141	0.0078776
11.76	2.85891	2.97337	3.15046	3.17484	3.21411	2.9911	3.06364	2.92246	2.96395	2.97315	3.13948	2.8569	2.93672	2.90136	2.99497	3.00044	2.89959	2.89054	3.05383	2.99788													11.34	-0.00385666	0.0613289	-0.0205574	-0.136524	0.0160637	0.0536613	-0.0237789	0.0555668	0.0606442	-0.0178223	0.0588379	-0.097168	-0.0302734	0.0746574	0.0698242	0.00804036
11.83	2.92946	2.99341	3.2061	3.11655	3.11965	2.98022	3.02198	2.93126	2.93074	3.00228	3.05221	2.88657	2.94146	2.95303	3.00787	2.97971	2.93851	2.98778	3.13376	3.00592													11.41	-0.0434074	0.00712967	-0.0693855	0.0172844	0.0141106	-0.0112801	-0.00620079	0.113184	-0.0121098	-0.0422363	-0.000732422	-0.0581055	-0.0585938	0.100536	-0.0961914	-0.00973307
11.9	2.90036	2.97526	3.17668	3.07223	3.11551	3.05945	2.99503	2.95423	2.99627	3.11629	3.00188	2.87915	2.90704	2.93068	2.90792	2.93673	3.08589	3.07514	3.13157	3.01144													11.48	-0.0243645	0.0652351	0.0224113	0.0124016	-0.0190926	-0.0811043	-0.0989742	-0.104101	-0.0609379	0.0217285	-0.036377	-0.0625	0.0800781	0.00873947	-0.0371094	-0.020931
11.97	2.90908	2.88143	2.98214	3.07472	3.08688	3.04085	3.04658	2.94608	3.01214	3.12831	3.00842	2.87205	2.84866	2.85488	2.93742	2.89283	2.93721	2.90783	3.1206	2.97306													11.55	-0.0658684	-0.00507736	-0.00981522	-0.0559578	-0.184132	-0.106983	0.00795937	-0.00937462	-0.0868168	-0.0769043	-0.134521	-0.15625	0.0341797	0.119091	-0.0581055	-0.0525716
12.04	2.95194	2.91106	3.08014	2.9622	3.0082	3.0076	2.99768	2.80486	2.99742	3.08097	3.07544	2.87531	2.8783	2.87767	2.92394	2.91644	2.88466	2.9572	3.17729	2.96675													11.62	-0.0194817	0.0901375	0.0326653	0.02705	0.157665	-0.120655	-0.0892086	-0.0313473	-0.0736332	-0.0842285	-0.0202637	-0.0483398	0.0561523	-0.147999	0.00878906	-0.017513
12.11	2.93712	3.0066	3.03726	3.04462	3.07383	3.04658	3.02706	2.91931	2.92818	3.08983	3.02281	2.88155	2.92397	2.92363	2.98242	2.91442	2.99804	2.84405	3.1261	2.98565													11.69	-0.0150871	0.0125008	-0.00688553	0.0768547	0.0390129	-0.0342293	0.0665531	0.0169926	-0.0580082	-0.0222168	-0.0671387	-0.176758	-0.0654297	-0.0508308	-0.0664062	-0.0234049
12.18	2.94146	2.91682	3.0012	3.07281	3.04873	3.01176	3.03214	2.9156	3.13574	3.15958	3.01675	2.85058	2.93268	2.94968	3.04153	2.93055	2.99136	2.88723	3.12888	2.99816													11.76	-0.0546379	0.0837898	-0.0210457	-0.0544929	0.206493	-0.0229988	-0.0486813	-0.0533199	0.0157223	0.0231934	-0.0012207	-0.0717773	-0.0146484	-0.0234871	0.00537109	-0.00211589
12.25	2.94709	3.07969	2.95097	2.99243	3.13177	3.07781	3.05416	2.92794	2.91642	3.0495	3.00947	2.84198	2.89295	2.94368	3.02573	2.93462	2.8593	2.99452	3.24385	2.99336													11.83	-0.0136223	-0.0128899	-0.0195808	0.0514641	-0.0396004	-0.0254402	0.0475101	-0.0757809	-0.0218754	0.0124512	-0.0822754	-0.112305	0.234375	-0.0723152	-0.108887	-0.015918
12.32	2.95491	2.96201	3.13382	3.12536	3.03633	2.99173	3.02791	2.82061	3.12281	3.08317	2.99395	2.83901	2.93345	2.88905	2.99519	2.93172	2.99569	2.94334	3.15683	2.99668													11.9	-0.0438957	-0.0700188	0.0199699	0.0368156	-0.0605965	0.0526848	-0.00815391	-0.0972652	-0.10586	0.0275879	0.0549316	-0.130371	0.0703125	-0.0156746	-0.0478516	-0.0211589
12.39	2.97647	3.02989	3.22591	2.98284	3.06466	2.95956	3.05276	2.93505	2.8749	3.02685	3.01805	2.85811	2.91829	2.92826	2.96388	2.94839	3.00133	2.93939	3.09597	2.9895													11.97	-0.0360832	0.0466804	0.122021	-0.0408211	-0.147999	-0.0732918	0.0582523	-0.0108395	0.0826168	-0.0334473	0.0646973	-0.135742	0.245117	-0.0903816	-0.0849609	-0.00227865
12.46	2.93348	3.0196	3.15308	3.03566	3.11471	3.00113	3.03977	2.89302	2.81686	3.03337	3.00128	2.86083	2.88626	2.89842	2.83127	2.98583	2.97311	2.89601	3.13275	2.97402													12.04	-0.0116692	0.0359383	0.075634	-0.0994148	0.0731926	-0.0190926	0.029932	0.0321293	-0.156641	-0.0515137	-0.052002	-0.0859375	0.0273438	-0.169971	-0.120605	-0.0328451
12.53	2.93951	2.97727	3.19363	3.00778	3.14861	3.00937	3.07177	2.91282	2.94916	3.07052	2.977	2.84882	2.9533	2.86059	2.89562	2.90291	3.01353	2.87681	3.10778	2.98509													12.11	-0.0873528	0.0662117	-0.0591316	-0.0549812	0.0951653	-0.125538	-0.00131798	0.0169926	-0.106836	-0.0559082	-0.0119629	-0.0688477	0.0805664	-0.147999	-0.0366211	-0.0331706
12.6	2.95094	2.96894	3.16248	2.95635	3.13324	3.01462	3.05497	2.89385	2.94519	3.10183	2.97124	2.84626	2.95303	2.98049	3.05656	2.97147	3.07689	2.97063	3.17816	3.00985													12.18	-0.0395012	0.0623054	0.0297356	-0.00859451	-0.0308113	0.0258293	0.0729008	-0.10166	0.0337887	-0.0710449	-0.0622559	-0.0332031	0.00683594	0.0258293	-0.174805	-0.0176432
12.67	2.86726	2.97444	3.46405	3.13529	3.09206	3.06292	3.12311	2.90978	3.04479	3.23897	3.10318	2.87519	2.94358	2.9462	2.91043	2.9969	2.929	2.95672	3.14385	3.03777													12.25	-0.0502434	-0.0124016	-0.0981941	-0.047657	0.176708	-0.0977058	0.0538578	-0.0113277	-0.0189457	-0.0476074	-0.0471191	-0.0986328	0.0244141	0.0297356	-0.130371	-0.0250326
12.74	2.96796	2.85225	3.11416	2.97655	3.04823	3.01675	2.97942	2.83502	2.97721	3.03922	3.02449	2.89501	2.8934	2.90706	2.87848	3.01358	2.98436	2.96007	3.15528	2.97466													12.32	-0.0238762	0.11211	-0.00542068	-0.0549812	-0.0781746	-0.00932693	0.0157719	0.028223	9.72748e-05	-0.0793457	-0.12915	-0.0366211	0.0859375	-0.0854988	-0.134766	-0.0263346
12.81	2.90024	2.91634	2.93984	3.19665	3.12823	2.95098	3.06105	2.87081	2.85282	3.06155	3.03478	2.89655	2.88949	2.91324	2.98127	2.94874	2.86935	2.87344	3.1519	2.97038													12.39	0.0420418	-0.110058	0.0648918	-0.0691414	0.0468254	0.0326653	-0.0770016	0.0423832	-0.130762	0.0192871	-0.0930176	-0.0366211	0.0839844	0.0551262	-0.0419922	-0.0114258
12.88	2.93577	2.86534	3.02481	3.04613	3.10487	2.95375	3.05342	2.78886	2.9369	3.09377	2.99377	2.9276	2.89076	2.86865	2.93762	2.94411	2.93024	2.97892	3.17208	2.97091													12.46	-0.0775871	0.0872078	-0.033741	-0.00859451	0.17329	-0.0415535	0.00209999	-0.118261	-0.0951176	0.0964355	-0.0822754	-0.0673828	0.0795898	-0.00835037	-0.101562	-0.0130534
12.95	2.86313	2.93359	3.10294	3.0801	3.06506	3.00368	3.04569	2.83608	2.85436	3.04883	2.9746	2.93677	2.9747	2.94939	2.92864	3.02785	3.00552	2.9029	3.16739	2.98428													12.53	0.00444412	-0.0499992	-0.0366707	-0.0266609	-0.00786209	-0.0508308	0.0206547	-0.0176754	-0.0257816	0.029541	-0.00952148	-0.121582	-0.0146484	0.0424309	0.0283203	-0.0157227
13.02	2.91019	2.93061	3.17802	2.93653	3.10185	3.0114	2.99473	2.9724	2.96956	3.11964	2.98026	2.87579	2.91086	2.90459	2.93558	2.9397	3.0618	2.97004	3.12162	2.9908													12.6	4.95911e-05	0.0339851	-0.0283699	-0.0310554	0.0951653	-0.0361824	0.103662	-0.0733395	0.00790978	-0.0124512	-0.0900879	-0.0390625	0.0913086	-0.0171394	0.0117188	0.00107422
13.09	2.86497	2.9111	3.0158	2.97209	3.07843	3.00367	3.00969	2.91577	2.89813	3.06042	3.12638	2.93712	2.86093	2.88104	2.94272	2.98439	2.96936	2.83204	3.11054	2.96708													12.67	-0.0370598	-0.0822258	-0.0327644	-0.0388679	0.00825119	-0.0293465	0.021143	-0.0704098	-0.115137	-0.083252	0.00268555	-0.141113	-0.0214844	0.0424309	0.0205078	-0.0371094
13.16	2.87443	2.85973	3.07723	3.01925	3.20741	3.01125	3.01073	2.92386	2.84598	3.07174	2.99755	2.86847	2.93675	2.97803	2.97856	2.92898	2.82561	2.95914	3.10488	2.97261													12.74	0.00737381	-0.0553703	-0.0674324	-0.00664139	0.0893059	-0.00883865	0.0440922	-0.0215817	0.0196285	-0.0969238	-0.0407715	-0.128418	-0.0317383	-0.0698738	-0.0708008	-0.0291992
13.23	2.90208	3.08356	3.09964	3.04955	3.04733	2.98519	3.09317	2.85966	2.90127	3.07019	2.9689	2.89365	2.83246	2.98832	2.90097	3.04509	2.97842	2.97901	3.14111	2.9905													12.81	-0.00727463	-0.1208	-0.0723152	-0.101856	0.0136223	-0.00981522	0.00893593	-0.0303707	0.0103512	-0.124268	-0.076416	-0.0834961	0.034668	-0.15337	-0.0405273	-0.0501953
13.3	2.92207	2.90735	3.13077	3.11548	3.07246	3.036	3.04707	2.89464	3.01368	3.05677	3.08771	2.87529	2.89529	2.9738	2.95687	2.92528	2.97371	2.93892	3.14524	2.99834													12.88	0.0552254	-0.00117111	0.00678635	-0.0295906	0.0243645	0.0175285	0.159815	0.0550785	-0.0458012	-0.0749512	0.00708008	-0.0400391	0.019043	0.0102043	0.0546875	0.0145508
13.37	2.84789	3.04212	3.16719	3.07139	3.03103	3.0063	2.98054	2.88274	2.89563	2.96324	2.96986	2.90663	2.93919	2.97026	2.98494	3.0164	3.01923	2.88259	3.09482	2.98274													12.95	-0.0194817	0.0627937	-0.077198	0.0402336	0.0219231	0.0136223	0.00942421	-0.049902	-0.125879	0.0524902	-0.0012207	-0.0546875	-0.0800781	-0.037159	-0.0493164	-0.0196289
13.44	2.91303	2.9291	3.25176	3.06574	3.13195	2.98255	2.98018	2.94831	3.049	3.02056	3.02756	2.87516	2.85026	2.96716	2.93364	2.96079	3.05946	2.86083	3.0832	2.99422													13.02	-0.0438957	0.0168953	-0.0220222	-0.0647469	0.047802	-0.0342293	-0.0398922	-0.133398	0.0108395	0.0168457	-0.0319824	-0.153809	0.0854492	0.0341301	-0.114746	-0.0284505
13.51	2.9044	2.9301	3.03607	2.98042	3.11058	3.00862	3.04056	2.87729	2.83677	3.04795	3.06754	2.90739	2.91318	2.92943	2.9801	2.96851	2.99246	2.87207	3.15582	2.9768													13.09	-0.0482903	-0.00165939	-0.0444832	0.0421867	0.260693	-0.13921	-0.190771	0.0208988	-0.0877934	0.00317383	-0.153564	-0.0112305	0.0820312	0.0141106	-0.0585938	-0.0208333
13.58	2.9428	2.97341	3.2491	3.0361	3.09924	2.9474	2.98441	2.92277	2.77316	3.14027	3.0207	2.90019	2.96337	2.88761	2.99084	2.93563	2.94924	2.95041	3.13781	2.98971													13.16	-0.0204582	0.0154305	-0.106983	-0.032032	0.246532	-0.0176277	0.0362797	0.0877934	-0.0731449	-0.0778809	-0.0544434	-0.108887	0.00976562	-0.0391121	-0.0371094	-0.0114583
13.65	2.93291	2.92186	3.22375	3.13549	3.15883	3.02352	2.99142	2.94498	2.93083	3.06448	3.05667	2.88648	2.92173	3.02606	2.97585	2.9967	2.93474	2.91826	3.12571	3.00896													13.23	-0.00776291	-0.00019455	0.0380363	-0.0378914	0.0644035	-0.0117683	0.0372562	-0.0884762	0.00595665	0.000732422	-0.098877	-0.0825195	-0.027832	-0.0347176	0.103027	-0.009375
13.72	2.88804	2.95508	3.22511	3.02101	3.20529	3.00481	3.05228	2.83176	3.08818	3.05828	2.96886	2.8648	2.96068	2.93352	3.00531	3.08186	2.9198	2.93651	3.09109	3.00486
13.79	2.82229	2.9282	3.20529	3.06521	3.15396	2.99736	3.0761	2.87323	2.91959	3.11885	2.99505	2.85848	2.96083	2.93582	2.97212	2.94104	2.89193	2.86285	3.16129	2.98629
13.86	2.85852	2.83678	3.13525	3.08191	3.09061	3.01544	2.99885	2.85818	2.93983	3.11986	3.04372	2.89537	2.96378	2.95855	2.94779	2.98198	2.98019	2.94015	3.11964	2.98771
13.93	2.91621	2.98651	3.11694	3.07665	3.02779	3.07042	3.0537	2.91481	2.88754	3.10782	3.02059	2.89484	2.90483	2.90755	3.01683	2.968	2.98581	2.90872	3.07325	2.99152
14	2.98605	3.03701	3.15353	3.07275	3.05197	3.04261	3.0544	2.89259	2.96739	3.08847	3.03089	2.91085	2.9259	2.91869	3.04529	2.96771	2.86603	2.87013	3.12935	3.00061
14.07	2.92442	3.0045	3.07017	2.97887	3.22438	3.0254	2.99194	2.9708	2.83232	3.11292	2.99734	2.91645	2.95326	2.97561	2.94381	2.95153	2.9347	2.91138	3.11732	2.99143
14.14	2.90178	2.96685	3.15252	3.17688	3.05673	3.00342	3.05376	2.90917	3.02991	3.03421	3.04654	2.91369	2.90845	2.89115	2.97609	2.92361	2.95251	2.93265	3.11524	2.99711
14.21	2.87206	2.9209	3.08674	3.07314	3.09311	3.06821	3.04935	2.91678	2.9486	2.99107	2.97929	2.88959	2.90579	2.92485	3.01017	2.92187	2.95458	2.888	3.04046	2.9755
14.28	2.90041	2.99697	3.18529	3.02563	3.07156	3.00249	2.95393	2.87887	2.94032	3.09486	3.03814	2.87479	2.91878	2.94253	3.0368	2.96829	3.01366	2.93619	3.1432	2.99593
14.35	2.89578	2.95749	3.11947	3.08524	3.18162	3.01065	3.09706	2.83219	2.91136	3.11645	2.95322	2.89622	2.87683	2.90604	2.95516	2.99858	2.89041	2.92239	3.1967	2.98962
14.42	2.89349	2.86002	2.97458	2.97576	3.05493	3.04127	2.99118	2.86808	3.07793	3.14613	3.05324	2.87265	2.91492	2.93672	2.99654	2.97157	2.94381	2.85123	3.10135	2.97502
14.49	2.95559	2.88776	3.18216	3.13013	3.05273	3.02197	2.98376	2.91715	3.00987	3.14709	2.98959	2.87388	2.93246	2.9205	2.99999	2.89566	2.97159	2.88379	3.18154	2.99669
14.56	2.86902	2.94481	3.02258	2.95473	3.03086	3.04096	3.0476	2.86738	2.90541	2.99459	2.98191	2.89087	2.87355	2.93792	2.98145	2.9639	2.9161	2.89066	3.07457	2.95731
14.63	2.90302	2.9688	3.00301	3.06423	3.0681	3.00765	3.01648	2.91159	2.94727	3.06938	2.99354	2.88028	2.95664	2.9633	3.04909	3.0047	3.02205	2.8507	3.12065	2.9895
14.7	2.9266	2.98149	3.13461	3.10458	3.1219	3.02855	3.03987	2.92789	2.95043	3.05565	2.99782	2.85594	2.9498	2.93736	3.06462	2.92455	2.87338	2.96647	3.19495	3.00192
14.77	2.87092	2.94452	3.11192	2.96823	3.11805	3.01154	2.99695	2.91625	2.85418	3.11622	3.08691	2.85736	2.9891	2.96833	2.97667	2.98958	2.88185	2.85784	3.08247	2.97889
14.84	2.8633	2.95874	3.09512	3.19752	3.06809	3.03923	2.99893	2.89526	2.95064	3.11222	3.05118	2.87121	2.95578	2.9261	2.93924	2.94828	2.97404	2.89415	3.07054	2.98998
14.91	2.97845	2.97586	3.02739	2.99825	3.11621	3.02221	3.03284	2.88033	2.88069	3.13748	2.99668	2.88225	2.94221	2.91732	3.03793	2.94651	2.94013	2.97499	3.1284	2.99032
14.98	2.91716	2.99676	3.01968	2.98593	3.0993	3.01399	2.98714	2.82954	2.98175	2.99324	2.93428	2.84042	2.94922	2.94436	3.02585	2.90228	3.03621	2.92991	3.16144	2.97623
15.05	2.94701	2.9435	3.18374	2.97812	3.06078	3.02366	3.03953	2.85969	3.00433	3.13448	3.09295	2.89999	2.91179	2.91068	2.92936	2.87543	2.99066	2.8939	3.28259	2.99801
15.12	2.90957	2.95781	3.08732	3.1061	2.97077	2.94003	3.06609	2.89433	2.84136	3.1033	2.95921	2.82356	2.93999	2.96043	2.94395	2.9787	2.95253	2.98483	3.2051	2.98026
15.19	2.94795	2.94313	3.06096	3.05595	3.08172	2.93383	3.06366	2.91736	2.94068	3.07044	3.09465	2.88712	2.95398	2.91828	3.03834	2.97687	2.97486	2.9591	3.13549	2.9976
15.26	2.9507	3.02982	3.03064	2.98737	3.10903	2.99708	3.00317	2.87402	3.08234	3.16289	2.98003	2.89107	2.87058	2.97714	2.93375	2.9573	2.95434	2.92045	3.09745	2.98996
15.33	2.94057	3.02298	3.2011	3.07369	3.1442	2.93205	3.08039	2.91722	2.97746	3.12106	3.08967	2.93364	2.90001	2.96786	2.94534	3.0535	2.94244	2.92577	3.12999	3.01573
15.4	2.91512	3.00538	3.0045	2.9086	3.11906	3.01426	2.946	2.8719	3.04932	3.08638	3.02027	2.847	2.96231	2.89832	2.94315	2.94825	3.12941	2.89691	3.08949	2.98188
15.47	2.84008	2.94071	3.14052	3.06591	3.15723	3.00238	3.02416	2.86132	3.05914	3.07149	3.0315	2.87554	2.86685	2.96028	2.97452	2.9299	2.9913	2.92536	3.15187	2.99316
15.54	2.91839	3.10347	2.98066	3.06999	3.15585	3.05856	2.98338	2.86806	3.04085	3.0014	3.07624	2.88847	2.91875	2.90412	2.95969	2.93722	2.83765	2.84347	3.05775	2.97916
15.61	2.91862	2.99381	3.04576	2.98565	3.13048	3.04557	3.07407	2.95966	3.02525	3.0796	3.02892	2.85539	2.89966	2.97333	2.97953	2.93388	2.99068	2.93313	3.14266	2.99977
15.68	2.85542	2.99371	3.1058	2.95114	3.0618	2.98293	3.06543	2.96054	2.94078	3.02425	3.08195	2.90406	2.94581	2.91722	2.94378	2.93166	2.88897	2.96652	3.13595	2.98198
15.75	2.9487	2.99284	3.0932	3.05498	3.10138	2.94069	3.03531	2.95089	2.92164	3.03055	3.04169	2.89547	2.95564	2.85599	2.98448	2.94037	2.89203	2.95956	3.06672	2.98222
15.82	2.93669	2.86395	3.1361	3.0093	3.09638	2.93393	3.00653	2.90698	2.96383	3.12362	3.0974	2.90528	2.89487	2.88548	2.88449	2.94925	2.83946	2.90146	3.18871	2.97493
15.89	2.90453	2.82156	3.08145	3.08153	3.02887	3.01409	3.04098	2.90813	3.03161	3.09835	3.04699	2.86024	2.89759	2.9276	3.04939	2.95029	2.96605	2.96284	3.18337	2.99239
15.96	2.88248	3.10555	3.14242	3.14665	3.13896	3.02981	3.037	2.97035	2.93334	3.07746	3.05604	2.84817	2.88454	2.96282	3.01362	3.05673	2.95883	2.9222	3.1029	3.0142
16.03	2.87291	2.84244	3.11328	3.12342	3.11229	3.01491	3.02643	2.91917	2.80967	3.07276	3.05981	2.85058	2.94812	2.94336	2.96338	2.94946	2.96971	2.89907	3.03468	2.97502
16.1	2.96062	2.9718	3.09832	3.1009	3.05859	3.01817	3.00569	2.86153	2.98758	3.07067	3.05711	2.84648	2.91618	2.91911	2.93888	2.98323	2.94864	3.05122	3.18862	2.99912
16.17	2.92447	3.0076	3.13775	2.97034	3.0878	3.03544	2.97394	2.97333	2.83462	3.16097	3.01264	2.90018	2.89668	2.9249	2.96808	2.94351	2.88907	2.87989	3.15872	2.98315
16.24	2.95735	3.08272	3.13513	3.08293	3.06307	2.9995	3.02959	2.91128	2.94735	3.08799	3.03383	2.89491	2.9256	2.88535	2.9468	2.91234	2.96052	2.91725	3.04933	2.99068
16.31	2.9315	2.88544	3.1889	3.12549	3.07498	3.01395	3.10874	2.87524	3.00903	3.06208	3.04417	2.8648	2.88752	2.9463	2.97198	2.8792	2.90296	2.88554	3.2035	2.9927
16.38	2.95782	2.92643	3.13936	3.05152	3.12064	3.06416	3.01102	2.86039	2.804	3.06751	3.01748	2.86797	2.8903	2.88663	2.9084	2.96505	2.89861	2.95763	3.17279	2.97725
16.45	2.92616	2.95234	3.03898	2.99981	3.01875	2.954	2.9679	2.89931	3.0638	3.11084	3.01828	2.84637	2.89414	2.93995	2.99776	2.99462	3.04214	2.89004	3.0655	2.98004
16.52	2.93571	3.07178	3.02885	3.09853	3.16195	3.05553	3.0898	2.8633	2.99994	3.12798	3.02591	2.84339	2.89884	2.97494	2.94648	2.9143	2.99352	2.88787	3.04331	2.998
16.59	2.90791	2.98174	3.17953	3.06498	3.12933	3.00304	3.07452	2.86599	2.90932	3.10797	3.01409	2.8709	2.94128	2.97412	2.83764	2.99455	2.97538	2.9109	3.15007	2.99438
16.66	2.92521	2.99492	3.20333	3.05728	3.06321	2.93931	3.02352	2.91432	3.10274	3.09135	2.98595	2.86364	2.90602	2.94286	2.96585	2.85136	2.95788	2.97468	3.18037	2.99704
16.73	2.9696	2.95946	3.0019	3.03034	3.07542	3.07858	2.97493	2.87988	2.86831	3.11544	3.08879	2.83229	2.95371	2.8886	2.96139	2.96396	2.90759	2.86956	3.12425	2.976
16.8	2.93046	2.92433	3.19608	3.13279	3.20743	2.98702	3.00149	2.90446	2.91817	3.03095	2.98652	2.91389	2.91315	2.96031	2.91939	3.00156	3.00996	2.90825	3.16312	3.00049
16.87	2.92831	2.93945	3.15858	3.14393	3.12717	3.0009	3.02572	2.89234	3.05767	3.04872	3.09967	2.91265	2.96271	2.91831	2.90219	2.93918	3.06723	2.87536	3.1123	3.00591
16.94	2.98012	2.99092	3.061	3.03405	3.18055	3.01667	3.0028	2.95546	2.9842	3.12902	3.07043	2.90224	2.93267	2.96582	2.86759	2.99145	2.96591	2.96912	3.20294	3.01068
17.01	2.98133	2.86981	3.07321	3.01905	3.12415	3.06348	3.13076	2.91189	2.90908	2.98991	3.09743	2.88151	2.8819	2.89969	3.01693	3.06775	3.03467	2.87963	3.11492	2.99722
17.08	2.91493	2.92057	3.01588	3.14854	3.13441	2.94172	3.0147	2.9198	3.0094	3.09765	3.0848	2.88801	2.93193	2.95722	2.91601	2.89294	3.01479	2.86098	3.06888	2.98595
17.15	2.95423	2.95545	3.1737	3.07107	3.09899	2.9992	3.03045	2.89994	2.96459	3.07352	3.02332	2.89153	2.91964	2.93625	2.91737	2.97544	2.88293	2.91264	3.19351	2.99336
17.22	2.92561	2.95802	3.19005	3.07894	3.11524	2.93543	2.93305	2.89387	2.91385	3.11787	3.06077	2.89573	2.93041	2.89114	2.94973	2.96996	2.9285	2.89862	3.18756	2.98812
17.29	2.92864	3.02428	3.06665	3.11279	3.08043	2.9415	3.03938	2.88993	2.85307	3.17707	2.97623	2.87755	2.88672	2.98979	3.04784	2.92537	2.92622	2.87872	3.25572	2.99357
17.36	2.89642	2.91543	3.04896	2.98129	3.03534	3.02473	3.03858	2.9478	2.84022	3.12163	3.1581	2.90756	2.98846	2.90389	2.95074	3.00503	2.91929	2.8794	3.061	2.9802
17.43	2.86715	3.02542	3.07211	3.02199	3.1044	2.99786	2.99941	2.85199	2.97648	3.03949	3.02619	2.86208	2.93981	2.94145	2.98386	2.92859	2.90823	2.88542	3.0636	2.97345
17.5	2.90086	3.05484	3.01398	3.0066	3.16416	3.00439	3.02742	2.8987	2.92734	3.05264	3.02461	2.87937	2.95457	2.99556	2.95322	2.88967	2.88978	2.90522	3.13492	2.98304
17.57	2.94438	2.93308	3.07742	3.09883	3.06881	3.00314	3.05324	2.98427	2.81986	3.01544	3.08254	2.85099	2.83633	2.93725	2.94083	2.97383	2.96073	2.89269	3.08841	2.97695
17.64	2.86199	3.04596	3.06827	3.08602	3.09146	3.02837	3.08419	2.88267	2.99274	3.08818	2.93455	2.92304	2.92756	2.92011	2.9077	2.92555	2.99729	2.93642	3.12125	2.9907
17.71	2.8899	3.01254	3.11117	2.9364	3.07896	2.96101	3.00778	2.93998	3.04405	3.1425	3.01579	2.87109	2.90643	2.91306	2.96556	2.91783	2.92865	2.8578	3.09849	2.97889
17.78	2.87327	3.09174	3.03719	3.08469	3.08927	2.99676	3.05201	2.87427	2.94361	3.14312	3.03692	2.85665	2.93552	2.87498	2.9208	2.99688	2.94417	2.87065	3.13069	2.98701
17.85	2.88462	2.95372	3.04766	3.06256	3.1378	2.99712	3.0392	2.91119	2.95484	3.06838	2.98691	2.86992	2.90887	2.89854	2.90898	3.01021	2.91443	2.9816	3.13128	2.98252
17.92	2.92225	2.96875	3.05074	3.07479	3.16035	3.02213	3.07509	2.94374	3.05283	3.07517	3.13217	2.876	2.95193	2.85331	2.96795	2.94724	3.00768	2.87785	3.11585	3.00399
17.99	2.94454	2.93441	3.11736	3.05451	3.12375	2.91832	2.9969	2.86523	2.95866	3.1869	2.9388	2.87049	2.94695	2.961	2.98734	3.0135	2.98971	2.86537	3.09199	2.98767
18.06	2.96268	2.92622	2.97052	2.97034	3.08456	2.99092	3.0834	2.90349	2.943	3.09778	3.12405	2.86306	2.94017	2.85767	2.87731	2.97292	2.93506	2.92783	3.16813	2.9789
18.13	2.90726	3.00366	3.21864	3.08662	3.08932	3.19468	3.03638	2.91236	3.00787	3.07398	2.9823	2.92834	2.8859	2.97677	2.95437	2.91361	2.95544	2.8504	3.13062	3.00571
18.2	2.9048	2.89165	2.99816	3.04971	3.09719	3.00684	3.04757	2.81937	2.99559	3.00308	3.02514	2.91697	2.86167	2.94345	2.96869	2.91773	2.95631	2.89328	3.13515	2.97012
18.27	2.84867	3.07322	3.22515	3.19213	3.13551	2.9693	3.05098	2.82879	2.91949	3.02525	2.99022	2.89378	2.95536	2.93929	2.84724	2.96492	2.99332	2.92057	3.17091	2.99706
18.34	2.89334	2.86496	3.18023	2.95569	3.12428	2.96171	3.06545	3.0086	2.76806	3.05256	3.1093	2.87884	2.96333	2.921	2.83002	3.03586	2.91607	2.95341	3.04557	2.97517
18.41	2.93634	2.90012	3.1109	3.10544	3.11576	2.96154	2.97565	2.86431	2.9242	2.97065	2.98086	2.88158	2.94744	2.90924	2.91296	3.00453	2.96204	2.89437	3.15774	2.97451
18.48	2.92428	2.86927	3.10936	2.98686	3.09649	2.98066	3.04204	2.94536	2.92334	3.03507	3.0955	2.92118	2.8912	2.91272	3.02075	2.91586	2.88557	2.81723	3.11575	2.97308
18.55	2.93799	2.99287	3.16343	2.89195	3.18939	3.01934	3.06926	2.88244	3.01712	3.23503	2.95591	2.84572	2.87009	2.96364	2.88298	2.93598	2.99471	2.83571	3.13998	2.99071
18.62	2.91745	3.05483	3.1454	3.01368	3.01927	3.03278	3.02587	2.94857	2.95334	3.14659	3.02812	2.83704	2.8817	2.92855	2.91591	2.95968	2.89374	2.87907	3.06985	2.98165
18.69	2.88022	2.95718	3.16154	3.0339	3.22711	3.01286	2.99684	2.86829	2.97945	3.10796	2.95305	2.87092	2.90792	2.95339	2.90883	2.88381	2.99686	2.92789	3.17784	2.98978
18.76	2.9704	2.91544	3.33461	3.14173	3.10147	3.02622	3.12221	2.93805	2.95154	3.05099	2.98278	2.84186	2.87804	2.9661	2.97679	2.96123	2.87592	2.87166	3.18497	3.00484
18.83	2.9234	2.96864	3.24651	3.13865	3.06322	2.95697	3.03673	2.93449	2.96279	3.08105	3.0216	2.8659	2.8799	2.9513	2.90639	2.95926	3.00467	2.94924	3.14895	2.99998
18.9	3.00068	2.91861	3.23604	3.14686	3.07629	2.9996	3.04063	2.84444	3.09419	3.08888	3.00724	2.88684	2.93193	2.95498	3.04414	2.98928	2.98877	2.8675	3.14324	3.01369
18.97	2.8349	3.09837	3.09436	3.05705	3.24342	3.0775	3.00067	2.86692	2.97541	3.10832	3.04663	2.86121	2.98673	2.97239	2.90927	3.03438	3.0409	2.93484	3.1535	3.01562
19.04	2.97659	2.99036	3.02416	3.09814	3.11796	3.01663	3.05629	2.92967	3.03239	3.05606	3.08503	2.90334	2.91616	2.91292	2.99001	2.98652	2.9022	2.8368	3.17798	3.00048
19.11	2.93795	3.04045	3.27613	3.08245	3.15103	2.95381	3.07282	2.87014	2.90855	3.0954	3.08581	2.87773	2.9328	2.96079	2.92601	2.98014	2.96173	2.90662	3.17607	3.01034
19.18	3.0449	2.91873	3.57113	3.13516	3.1613	3.00043	3.08143	2.85837	2.93642	3.1258	3.03267	2.87172	2.9217	2.89967	2.80212	3.03928	2.9501	2.87083	3.16722	3.02047
19.25	2.83086	2.94909	3.04824	2.96083	3.09665	3.00885	3.04389	2.84133	3.08555	3.04711	3.07839	2.92302	2.88369	2.94473	2.86749	2.93114	2.89641	2.91296	3.10965	2.97157
19.32	2.93097	3.06909	3.15083	3.1332	3.1236	3.03103	2.97563	2.88976	3.05597	3.0174	3.02594	2.89135	2.91041	2.92373	2.89969	2.93859	2.94191	2.91058	3.09609	2.99557
19.39	2.9098	2.85519	3.14023	3.02543	3.09744	3.02897	3.10965	2.96651	3.04234	3.05573	3.05641	2.88672	2.95092	2.96529	2.95524	2.94132	3.02097	2.90202	3.12681	3.00195
19.46	2.93251	3.06822	3.19453	3.01602	3.12574	2.99042	3.04818	2.9615	3.0826	3.11938	3.15028	2.8546	2.94552	2.9815	2.99093	2.89073	2.86098	2.89796	3.1278	3.0126
19.53	2.95285	2.99675	3.14438	3.0936	3.11562	3.00975	3.0122	2.90808	2.87878	3.21191	2.97871	2.86804	2.96766	2.99762	2.96316	3.06817	2.96941	2.97789	3.19695	3.0164
19.6	2.8551	2.90071	3.19611	3.13069	3.07336	2.98386	3.08687	2.85222	2.8997	3.09756	2.96698	2.89632	2.89891	2.93775	2.86182	3.0986	2.96009	2.87838	3.14359	2.98519
19.67	2.91373	2.98444	2.99675	3.07684	3.06282	2.97785	3.00485	2.92234	2.81789	3.18634	3.13266	2.86378	2.92694	2.97902	2.93005	2.91716	3.04296	2.89729	3.1175	2.98691
19.74	2.91901	2.9554	3.15692	3.11118	3.10573	2.97831	3.09141	2.83342	2.94763	3.06386	3.04937	2.87269	2.88504	2.8989	2.94383	2.96619	2.93751	2.90875	3.16469	2.98894
19.81	2.92554	2.87923	3.12707	3.09097	3.10082	3.02079	3.017	2.92496	3.02446	2.97274	3.0187	2.89096	2.85339	2.93581	2.90711	2.93661	3.01071	2.94818	3.11726	2.98433
19.88	2.87177	3.00736	3.1607	3.11014	3.03315	3.06596	3.02685	2.80528	2.78715	3.12062	2.96957	2.87182	2.89177	2.95248	2.95233	3.0007	2.98835	2.94796	3.27097	2.99131
19.95	2.94824	3.03895	3.08019	3.04067	3.16506	3.0029	3.04484	2.92473	2.90801	3.12382	3.08026	2.85571	2.93076	2.97536	3.01397	2.99262	2.88244	2.90278	3.14437	3.00293
[truncated: 110 more columns]

## Sheet: Figure4
Fig4a				Fig4b														Fig4c																						Fig4d						Fig4e
																		Middle_panel
Time (s)	∆T (˚C)			500ms_heating														500msec													right_panel																Normalized_∆T (%)
-1.37	0			position (µm)	cell01_∆T (˚C)	cell02_∆T (˚C)	cell03_∆T (˚C)	cell04_∆T (˚C)	cell05_∆T (˚C)	cell06_∆T (˚C)	cell07_∆T (˚C)	cell08_∆T (˚C)	cell09_∆T (˚C)	cell10_∆T (˚C)	average (˚C)			Time (s)	cell01_∆T (˚C)	cell02_∆T (˚C)	cell03_∆T (˚C)	cell04_∆T (˚C)	cell05_∆T (˚C)	cell06_∆T (˚C)	cell07_∆T (˚C)	cell08_∆T (˚C)	cell09_∆T (˚C)	cell10_∆T (˚C)	average (˚C)		Time (s)	Normalized_∆T_500msec (%)	Normalized_∆T_500msec_SE (%)	Normalized_∆T_1sec (%)	Normalized_∆T_1sec_SE (%)	Normalized_∆T_5sec (%)	Normalized_∆T_5sec_SE (%)			Time (µs)	D = 10 µm	D = 5 µm	D = 3 µm			Time (s)	L = 10 µm	L = 5 µm	L = 3 µm
-1.233	-0.00129414			0	2.56314	1.99181	1.43662	2.49347	2.09474	1.97098	0	2.10928	2.40695	2.60278	1.96698			-1.37	0	0	0	0	0	0	0	0	0	0	0		0	100	0	100	0	100	0			0	100	100	100			0	100	100	100
-1.096	0.0016866			0.964844	2.25567	2.30356	1.55383	3.23997	2.58286	3.25067	3.62622	2.36791	2.23398	3.19808	2.66128			-1.233	0.0159793	0.00690802	-0.041271	0.00360465	0.00491563	-0.0291398	0.000538319	0.0461557	0.0175299	-0.0240556	0.000116505		0.137	27.7266	1.44773	37.4096	1.35458	49.9705	1.53894			10	100	98.8454	73.0946			0.07	47.4091	46.1309	46.1309
-0.959	0.12864			1.92969	2.2248	2.2952	1.47995	2.72209	1.95144	3.1058	2.85646	2.49374	2.70584	2.25035	2.40857			-1.096	0.000621026	0.00633001	-0.0339435	-0.00777232	0.00946633	-0.0115186	-0.0260167	0.0495049	-0.00154416	-0.00444098	-0.0019314		0.274	11.778	0.868039	20.2531	1.2761	32.6091	1.51027			20	99.9972	88.3367	45.209			0.14	33.6667	33.5885	33.5885
-0.822	0.486161			2.89453	2.83387	2.54202	2.33303	2.77492	2.0298	3.09799	2.82881	2.51808	2.02282	2.52843	2.55098			-0.959	-0.0568782	-0.00730358	-0.0272518	-0.00299751	-0.0080978	-0.0194986	-0.0157685	0.04417	0.0031679	-0.0257098	-0.0116168		0.411	8.14266	0.604373	14.5861	1.48821	25.1842	1.37809			30	99.8959	74.2359	30.6609			0.21	25.6189	24.8008	24.8008
-0.685	0.618114			3.85938	2.71261	2.38091	1.98841	2.97529	2.9466	2.83985	3.05457	2.79102	2.75978	3.19848	2.76475			-0.822	-0.0194882	-0.00060541	-0.0217682	-0.0154055	0.00850248	-0.0162755	-0.0190035	0.0333113	0.00333567	0.0255083	-0.00218886		0.548	5.84993	0.572303	10.7549	1.1138	20.1579	1.05573			40	99.3531	61.8713	22.3925			0.28	21.2728	17.5278	17.5278
-0.548	0.708103			4.82422	3.27671	2.42534	3.21684	3.10303	2.40402	3.14934	3.23273	2.99266	2.9116	2.82972	2.9542			-0.685	-0.0243222	-0.00482629	-0.0178661	-0.00556481	-0.0001097	-0.0283279	-0.0364572	0.0339061	-0.00319107	-0.00751783	-0.00942769		0.685	4.76972	0.509773	9.10968	0.916384	16.8699	1.14238			50	98.06	52.0093	17.2334			0.35	18.344	19.4233	19.4233
-0.411	0.758739			5.78906	3.39063	3.11731	2.47006	3.57029	2.49699	3.54627	4.0243	2.65307	3.42539	2.93891	3.16332			-0.548	-0.000528392	0.025454	-0.00886063	-0.0108921	0.0384138	0.00734883	-0.00156295	0.0571346	0.000337735	0.00788729	0.0114732		0.822	3.71228	0.432221	7.82891	0.873567	16.498	1.56787			60	95.9748	44.2726	13.7769			0.42	18.7909	8.77712	8.77712
-0.274	0.807758			6.75391	3.50784	2.7662	3.64774	3.39327	3.34573	3.70465	2.57783	3.46767	2.83374	2.93487	3.21796			-0.411	0.704013	0.922424	0.58146	0.459245	0.846909	0.518602	1.05108	0.865121	1.02477	0.818985	0.779261		0.959	3.16377	0.383205	6.62978	0.964529	14.1501	1.42977			70	93.2415	38.1677	11.3333			0.49	16.1592	13.4484	13.4484
-0.137	0.854819			7.71875	3.36161	2.5827	2.79363	3.88524	2.20558	3.06715	3.23421	2.57422	3.32055	2.47392	2.94988			-0.274	1.41212	1.62929	1.48423	1.20307	1.75141	1.33639	1.96955	1.96335	1.74561	1.59473	1.60897		1.096	2.49728	0.416336	6.23251	0.889647	10.8596	1.13625			80	90.0606	33.2896	9.53267			0.56	15.841	13.075	13.075
0	0.817527			8.68359	2.52766	2.18297	2.36038	3.32167	2.62835	2.722	2.67682	3.35523	3.11253	2.93371	2.78213			-0.137	1.61148	1.85204	1.7656	1.474	1.96566	1.58572	2.22758	2.15901	1.93352	1.85059	1.84252		1.233	2.63891	0.392063	4.84758	0.541618	10.963	1.35723			90	86.618	29.3371	8.16162			0.63	17.8333	14.8376	14.8376
0.137	0.277893			9.64844	2.5282	2.27147	1.95606	2.93395	2.31288	3.15775	3.23625	3.01731	2.30884	1.77418	2.54969			0	1.64032	1.69351	1.85606	1.48332	1.90049	1.58208	2.2062	2.18253	1.84796	1.82165	1.82141		1.37	1.85425	0.249763	3.07143	0.325329	8.98597	1.01174			100	83.0604	26.0908	7.08958			0.7	14.9963	15.792	15.792
0.274	0.127376			10.6133	2.29631	2.50827	1.65793	2.22233	2.48334	2.43367	2.95135	2.73266	2.15223	2.48124	2.39193			0.137	0.634582	0.43996	0.400006	0.375625	0.560646	0.441412	0.53725	0.65936	0.495058	0.506265	0.505016		1.507	1.72389	0.262627	3.51761	0.693488	7.74098	1.37036			110	79.4944	23.3905	6.23282			0.77	14.3993	13.4922	13.4922
0.411	0.0958174			11.5781	2.39971	2.61967	1.81936	2.57085	2.24925	2.35253	1.77111	2.26379	2.55656	2.42261	2.30254			0.274	0.259763	0.222433	0.139948	0.121357	0.261239	0.181048	0.207994	0.311246	0.243616	0.196615	0.214526		1.644	1.48397	0.304476	3.47091	0.571464	6.61791	0.910665			120	75.9925	21.1187	5.53543			0.84	13.7175	13.769	13.769
0.548	0.0817372			12.543	2.31509	2.15781	1.39511	2.43973	2.1414	2.22865	3.70606	2.30281	2.55163	1.38843	2.26267			0.411	0.1682	0.165708	0.0891338	0.0894947	0.178447	0.115974	0.156948	0.223728	0.168856	0.126625	0.148311		1.781	1.18354	0.339191	2.75199	0.605082	5.82273	1.59745			130	72.6018	19.1875	4.95886			0.91	13.6076	10.9063	10.9063
0.685	0.0866465			13.5078	2.14792	2.25252	1.81774	1.53708	2.12641	2.57187	2.70317	2.02673	2.05013	2.52117	2.17547			0.548	0.144418	0.114786	0.0704909	0.0593121	0.135637	0.0840528	0.0757283	0.158767	0.131859	0.0904615	0.106551		1.918	0.840326	0.388503	2.16288	0.407369	6.27518	1.62159			140	69.3506	17.5305	4.47574			0.98	11.4084	7.6879	7.6879
0.822	0.0708178			14.4727	1.58683	2.04016	1.62983	3.0369	1.55902	1.94428	2.13245	1.83146	2.17471	1.68935	1.9625			0.685	0.124587	0.0849436	0.0736812	0.0526345	0.115197	0.0537077	0.0705825	0.137246	0.105656	0.0505267	0.0868763		2.055	1.03368	0.383177	2.51516	0.431245	4.76514	1.15222			150	66.2542	16.0966	4.06619			1.05	11.522	13.341	13.341
0.959	0.0542087																	0.822	0.0805819	0.0838358	0.025571	0.0371895	0.0867712	0.073452	0.0709228	0.107467	0.0765432	0.0338252	0.0676159		2.192	1.1156	0.336924	2.1398	0.719891	4.30377	1.00783			160	63.319	14.8466	3.71544			1.12	11.0629	9.51843	9.51843
1.096	0.0572523			1s_heating														0.959	0.0512706	0.0649433	0.0190277	0.0298682	0.0738754	0.0409759	0.0533983	0.118143	0.0701985	0.0545521	0.0576253		2.329	0.645934	0.53767	0.895619	0.320028	4.41301	1.07085			170	60.5453	13.7491	3.41233			1.19	12.191	15.0028	15.0028
1.233	0.0295781			position (µm)	cell01_∆T (˚C)	cell02_∆T (˚C)	cell03_∆T (˚C)	cell04_∆T (˚C)	cell05_∆T (˚C)	cell06_∆T (˚C)	cell07_∆T (˚C)	cell08_∆T (˚C)	cell09_∆T (˚C)	average (˚C)				1.096	0.0491063	0.0495594	-0.00273088	0.0462792	0.060723	0.0308941	0.0395807	0.0996014	0.0599828	0.0218621	0.0454858		2.466	0.687739	0.377244	0.632325	0.426973	2.69734	0.848508			180	57.9299	12.7797	3.14827			1.26	8.54705	7.44385	7.44385
1.37	0.0243206			0	0.765058	2.48397	1.00626	1.90407	2.57018	2.11719	2.15591	0.837635	2.15071	1.77677				1.233	0.0545473	0.0637096	0.0146772	0.0309961	0.0657066	0.0193034	0.0219402	0.0768297	0.060157	0.0727869	0.0480654		2.603	0.630201	0.199297	2.2646	0.533266	2.46513	1.00885			190	55.4668	11.9184	2.91657			1.33	9.29021	6.34794	6.34794
1.507	0.0246399			0.964844	0.941155	1.63655	0.651964	0.729584	2.51764	2.45003	2.62684	1.27028	1.76048	1.6205				1.37	0.044823	0.0380486	0.0375196	0.0284965	0.043615	0.0167781	0.0218578	0.0581954	0.0419684	0.00643369	0.0337736		2.74	0.474139	0.399915	1.34397	0.516975	1.94972	0.985734			200	53.1488	11.1492	2.71194			1.4	9.85004	8.39462	8.39462
1.644	0.0217134			1.92969	1.28795	1.74269	0.94799	2.11723	2.28265	1.93758	2.29136	0.875517	2.07313	1.72846				1.507	0.0270597	0.0378058	0.0450279	0.0124999	0.0454979	0.0016543	0.046847	0.0546873	0.0281038	0.0148075	0.0313991		2.877	0.483356	0.268761	0.061963	1.04549	1.92782	1.03549			210	50.9681	10.4589	2.53015			1.47	10.7538	7.25076	7.25076
1.781	0.0146627			2.89453	1.26408	1.78756	1.6281	1.0825	2.04431	2.30494	2.43098	1.43703	1.83617	1.7573				1.644	0.0344173	0.0324215	0.0171507	0.00969387	0.0382247	0.0249214	0.0133358	0.0638411	0.0412456	-0.00496048	0.0270291		3.014	0.264335	0.275719	0.0861826	0.292426	2.63777	1.06697			220	48.9163	9.83675	2.3678			1.54	9.00914	8.14446	8.14446
1.918	0.000990369			3.85938	1.52608	2.35688	0.964863	1.27083	2.87924	2.3732	2.85062	2.01036	2.12657	2.03985				1.781	0.042041	0.0387836	-0.00314505	0.00914772	0.0388715	0.00216523	0.00487073	0.0493714	0.0297877	0.00367782	0.0215572		3.151	0.0227415	0.257533	0.698465	0.575094	1.61165	1.0532			230	46.9853	9.27368	2.22208			1.61	9.27503	8.85788	8.85788
2.055	0.0184017			4.82422	1.19453	1.51355	1.93891	1.68796	3.05673	2.9522	2.71027	2.84814	2.7574	2.29552				1.918	0.0157806	0.0149733	-0.0212001	0.0103163	0.029081	-0.00793981	-0.0112622	0.0620378	0.0261327	0.0351385	0.0153058		3.288	-0.230626	0.287842	1.0966	1.07591	0.94429	0.926075			240	45.1671	8.76216	2.09072			1.68	8.04323	7.40679	7.40679
2.192	0.0159446			5.78906	2.34499	2.5832	2.7446	3.01342	3.07302	2.20655	2.96545	3.2465	2.61399	2.75464				2.055	0.00820172	0.0297929	0.00239357	-0.00565395	0.0293418	-0.00251591	0.0119748	0.0828955	0.0185202	0.0133257	0.0188276											250	43.4542	8.29585	1.9718			1.75	8.56445	8.97869	8.97869
2.329	0.00363193			6.75391	2.02779	2.75539	3.40627	3.14196	2.94196	2.08894	3.32161	3.33204	3.32987	2.92731				2.192	0.0281721	0.0121989	-0.00983549	0.01457	0.0359943	-0.00202729	0.0245589	0.0711955	0.0128578	0.015512	0.0203197											260	41.8393	7.86936	1.86374			1.82	10.0629	9.62707	9.62707
2.466	-0.000358094			7.71875	2.06607	2.97758	2.06911	2.51444	2.9716	1.84325	2.35596	2.42913	2.90369	2.45898				2.329	0.0278238	0.0202014	-0.0162139	0.0136122	0.0301922	-0.0172998	-0.00310281	0.0807547	0.0217999	-0.0401164	0.0117651		AUC									270	40.3157	7.4781	1.7652			1.89	9.80912	8.38367	8.38367
2.603	0.0269089			8.68359	2.47165	2.24453	1.66672	1.89671	3.14727	2.69891	2.49809	2.5775	2.76062	2.44022				2.466	0.0111512	0.0123457	-0.00693809	-0.00186071	0.0190151	-0.0170087	0.0404016	0.060906	0.0205557	-0.0133022	0.0125266			500ms_heating	1s_heating	5s_heating						280	38.8769	7.11814	1.67504			1.96	7.89248	10.2858	10.2858
2.74	0.00945266			9.64844	1.65503	2.68043	1.36049	1.82422	2.50775	2.12253	2.0668	2.25171	2.46631	2.10392				2.603	0.0208813	0.0103001	-0.0116296	0.00259471	0.0219824	0.0154248	0.00155058	0.0301772	0.015906	0.00759805	0.0114786		cell01	9.97256	23.3932	21.2077						290	37.5172	6.78609	1.5923			2.03	8.68865	3.89628	3.89628
2.877	0.00539841			10.6133	2.52076	1.88849	1.63203	1.86159	2.35744	1.35568	2.34181	1.22174	2.06459	1.91602				2.74	0.000247832	0.0221297	-0.00357398	0.000232028	0.0124104	-0.00314488	-0.0371119	0.0702218	0.0166252	0.00832398	0.00863602		cell02	9.40681	13.2705	42.1444						300	36.2311	6.47902	1.51615			2.1	10.0342	7.45175	7.45175
3.014	-0.00404559			11.5781	1.56269	2.42059	0.657547	1.67634	2.69362	2.24884	2.66369	1.32363	1.9693	1.91291				2.877	0.00963642	0.00825443	-0.011224	0.0018869	0.00550764	-0.00464954	0.0228813	0.0527887	0.00724554	-0.00428826	0.00880391		cell03	2.96919	22.4861	49.0504						310	35.0134	6.19438	1.44589			2.17	6.58788	5.61268	5.61268
3.151	-0.00846432			12.543	2.00463	0.586449	1.60828	2.25813	2.22012	1.37084	1.79502	0.271006	2.04668	1.57346				3.014	0.00357295	0.0186989	-0.0193303	-0.00591628	0.0182091	-0.00284773	-0.0178535	0.029771	0.0015725	0.0222698	0.00481464		cell04	5.27686	12.6411	15.0988						320	33.8597	5.92995	1.38088			2.24	6.9675	4.95512	4.95512
3.288	-0.00229379			13.5078	1.21073	-0.388096	1.1591	0.757313	1.8341	1.7262	2.06062	0.480394	2.34598	1.24293				3.151	-0.0123433	0.00894942	-0.0213492	0.00865397	0.00099059	-0.010075	-0.0205864	0.0223796	0.0126934	0.0148291	0.000414216		cell05	9.8031	14.3063	29.0221						330	32.7654	5.68378	1.32061			2.31	6.62961	7.82144	7.82144
3.425	0.000920886			14.4727	1.58097	0	0.992556	1.36002	2.08549	1.77131	1.74796	0.21846	1.74122	1.27755				3.288	9.04e-05	0.00798864	-0.00518853	0.00593039	0.0133748	-0.0263671	-0.0435792	0.01011	-8.82e-05	-0.00427768	-0.00420064		cell06	4.9054	13.199	23.6651						340	31.7268	5.45415	1.26459			2.38	8.84925	3.46405	3.46405
3.562	-0.00762946																														cell07	4.66899	15.4519	25.5457						350	30.74	5.23955	1.21243			2.45	5.96218	3.96914	3.96914
3.699	-0.00103592			5s_heating														1sec													cell08	12.7574	13.3279	32.694						360	29.8017	5.03865	1.16375			2.52	8.65917	9.0546	9.0546
3.836	0.0059297			position (µm)	cell01_∆T (˚C)	cell02_∆T (˚C)	cell03_∆T (˚C)	cell04_∆T (˚C)	cell05_∆T (˚C)	cell06_∆T (˚C)	cell07_∆T (˚C)	cell08_∆T (˚C)	cell09_∆T (˚C)	cell10_∆T (˚C)	average (˚C)			Time (s)	cell01_∆T (˚C)	cell02_∆T (˚C)	cell03_∆T (˚C)	cell04_∆T (˚C)	cell05_∆T (˚C)	cell06_∆T (˚C)	cell07_∆T (˚C)	cell08_∆T (˚C)	cell09_∆T (˚C)	average (˚C)			cell09	8.98372	9.40872	35.237						370	28.9088	4.85024	1.11825			2.59	8.36372	5.03531	5.03531
3.973	-0.0012376			0	1.09273	0.628798	-0.222628	1.2368	0.370605	1.2832	0.488567	0.649687	1.09905	1.58079	0.820759			-1.37	0	0	0	0	0	0	0	0	0	0			cell10	5.43161		34.6102						380	28.0584	4.67328	1.07563			2.66	6.52805	5.58294	5.58294
				0.964844	0.509121	1.28844	1.85197	1.90297	0.433645	1.28728	1.78844	0.380371	1.37664	1.31031	1.21292			-1.233	0.0290267	-0.0118384	0.0120983	-0.00129414	-0.0147367	0.000825037	-0.00177672	-0.0293047	-0.00270458	-0.00218947			average	7.41756	15.2761	30.8275						390	27.2477	4.5068	1.03566			2.73	7.3425	4.39781	4.39781
				1.92969	1.46931	0.934515	-0.0850449	1.93903	1.30094	1.30379	2.14268	0.510431	1.18376	1.41352	1.21129			-1.096	0.0413631	-0.0466229	0.00816125	0.0016866	-0.00499399	-0.0271572	-0.00154378	-0.0390569	-0.0135271	-0.00907675			SE	0.996229	1.54715	3.19683						400	26.4744	4.34997	0.998097			2.8	8.12348	8.46748	8.46748
				2.89453	1.34499	0.738485	0.430904	1.55426	0.487291	1.67024	1.96718	0.752117	1.57714	1.89401	1.24166			-0.959	0.219744	0.198997	0.0777064	0.12864	0.402394	0.490691	0.378864	0.0913878	0.125848	0.234919												410	25.7362	4.20202	0.962754			2.87	6.9319	4.59027	4.59027
				3.85938	1.72322	0.296577	1.03142	2.30633	1.43444	1.48321	2.22626	-0.0888252	1.64811	2.52799	1.45887			-0.822	0.868767	0.916024	0.26902	0.486161	1.36019	1.17775	1.2491	0.560521	1.02355	0.879009												420	25.0309	4.06226	0.929448			2.94	5.49325	5.14096	5.14096
				4.82422	1.10149	0.837044	0.83782	1.50025	1.52386	2.31844	1.89673	1.29393	2.20083	2.80351	1.63139			-0.685	1.04653	1.06736	0.374378	0.618114	1.59074	1.40825	1.4723	0.773102	1.32627	1.07523												430	24.3565	3.93007	0.898019			3.01	6.29705	3.32744	3.32744
				5.78906	2.3686	0.972218	1.35606	2.01599	1.22951	1.51125	1.93102	1.86782	2.49278	3.22329	1.89685			-0.548	1.12526	1.24437	0.441598	0.708103	1.69118	1.49008	1.58129	0.885379	1.44823	1.1795												440	23.7113	3.80489	0.868321			3.08	7.14399	7.67637	7.67637
				6.75391	1.713	2.11909	2.0971	1.89753	1.65205	1.14444	2.15506	2.93548	3.55523	3.42955	2.26985			-0.411	1.21916	1.28836	0.486321	0.758739	1.7728	1.58365	1.65145	0.967745	1.52126	1.24994												450	23.0935	3.68621	0.840225			3.15	7.36372	4.7633	4.7633
				7.71875	2.59309	1.58912	1.86387	1.49961	1.31792	2.24263	2.4662	1.59077	3.1385	2.88313	2.11848			-0.274	1.27107	1.36437	0.524474	0.807758	1.80428	1.63848	1.69408	1.01193	1.58332	1.29997												460	22.5016	3.57357	0.813612			3.22	7.6819	6.42564	6.42564
				8.68359	1.93172	1.1792	0.558872	2.56277	1.32175	1.3313	1.85531	1.0229	2.2743	2.19729	1.62354			-0.137	1.28904	1.37256	0.545834	0.854819	1.85793	1.66622	1.745	1.02647	1.59698	1.32832												470	21.9342	3.46655	0.788375			3.29	4.76367	5.50098	5.50098
				9.64844	0.887867	1.11621	0.48366	1.20238	2.81207	2.13068	1.87919	0.548744	1.7132	1.94014	1.47141			0	1.23633	1.35154	0.533454	0.817527	1.78187	1.535	1.70187	1.02351	1.64587	1.29189												480	21.3898	3.36476	0.764415			3.36	5.0182	2.83566	2.83566
				10.6133	1.3522	0.805759	1.08525	0.428543	1.29892	1.54061	0.57563	0.361505	0.364246	2.39938	1.0212			0.137	0.535089	0.500806	0.212521	0.277893	0.686445	0.577899	0.702375	0.315468	0.541102	0.483289												490	20.8672	3.26785	0.741645			3.43	7.14701	6.10084	6.10084
				11.5781	1.24282	0.863567	0.340794	1.51262	1.44081	1.77921	1.42705	0.136551	1.0577	1.7215	1.15226			0.274	0.303648	0.2948	0.130136	0.127376	0.372312	0.329125	0.390578	0.163623	0.243223	0.261647												500	20.3653	3.1755	0.719984
				12.543	0.904661	0.287561	0.108198	0	0.29207	1.26446	1.07604	0.76873	0.649807	2.09037	0.74419			0.411	0.279555	0.172146	0.114996	0.0958174	0.248069	0.249253	0.257943	0.116152	0.161986	0.188435												510	19.8828	3.08742	0.699356
				13.5078	1.14745	0.420866	0.732576	0	1.57037	1.07974	1.20856	0.170868	1.47303	1.49414	0.92976			0.548	0.203155	0.0893675	0.0868589	0.0817372	0.193342	0.175795	0.192075	0.097516	0.130618	0.138941												520	19.4189	3.00333	0.679695
				14.4727	0.972117	0.826159	0.646196	0	1.66808	1.43224	0.882433	0.474604	1.66923	1.27421	0.984526			0.685	0.16003	0.100564	0.0768322	0.0866465	0.15601	0.135288	0.168891	0.0648153	0.110103	0.117687												530	18.9725	2.92299	0.660938
																		0.822	0.142193	0.110583	0.0705474	0.0708178	0.131425	0.0985921	0.141885	0.0635997	0.0806223	0.101141												540	18.5427	2.84616	0.643029
																		0.959	0.12224	0.106671	0.0635733	0.0542087	0.116209	0.104164	0.111854	0.0189341	0.0729874	0.0856491												550	18.1287	2.77264	0.625913
																		1.096	0.136828	0.109164	0.0513636	0.0572523	0.0822309	0.0918713	0.10643	0.0343496	0.0551624	0.0805169												560	17.7297	2.70224	0.609544
																		1.233	0.0725717	0.0291877	0.026636	0.0295781	0.087448	0.0765127	0.0912814	0.0827914	0.0676199	0.0626252												570	17.345	2.63475	0.593876
																		1.37	0.0301454	0.0391135	0.0242188	0.0243206	0.0706475	0.0414057	0.0741448	0.0276266	0.0254912	0.0396794												580	16.9738	2.57003	0.578867
																		1.507	0.07926	0.0903321	0.0321004	0.0246399	0.0555925	0.0352867	0.050228	0.0133776	0.0281744	0.0454435												590	16.6156	2.50792	0.56448
																		1.644	0.0728701	0.0436305	0.0295638	0.0217134	0.052888	0.0259237	0.0619974	0.0634502	0.0315251	0.0448402												600	16.2696	2.44827	0.55068
																		1.781	0.0485592	0.0208929	0.0377357	0.0146627	0.0477411	0.0238003	0.0528097	0.0442058	0.0295652	0.0355525												610	15.9354	2.39094	0.537432
																		1.918	0.0312512	0.0640282	0.0101605	0.000990369	0.0342811	0.0304612	0.0288658	0.0268966	0.0245424	0.0279419												620	15.6123	2.33581	0.524708
																		2.055	0.0311928	0.0727668	0.0097798	0.0184017	0.044491	0.014937	0.03666	0.0375245	0.0266829	0.0324929												630	15.3	2.28277	0.512478
																		2.192	0.0750367	0.0134396	0.0325626	0.0159446	0.0441602	0.0154881	0.0252142	0.00354511	0.023403	0.0276438												640	14.9978	2.23171	0.500715
																		2.329	0.0259081	-0.00243564	0.0126431	0.00363193	0.031133	0.00414948	0.0172458	-0.0024151	0.0142727	0.0115704												650	14.7054	2.18252	0.489396
																		2.466	-0.00346909	0.0388547	-0.00370214	-0.000358094	0.0132061	0.0172671	0.0295101	-0.0104779	-0.00731048	0.00816892												660	14.4222	2.13511	0.478497
																		2.603	0.0412919	0.0258428	0.0241258	0.0269089	0.0271272	0.0242114	0.027336	0.0560084	0.0104522	0.0292561												670	14.148	2.0894	0.467996
																		2.74	0.0338736	0.0120482	0.0266385	0.00945266	0.0158328	0.00617567	0.0363124	0.0199799	-0.00405017	0.0173626												680	13.8823	2.04529	0.457874
																		2.877	0.0461348	-0.102507	0.00466627	0.00539841	0.0134345	-0.0045263	0.0130376	0.0224325	0.00913323	0.000800491												690	13.6247	2.00271	0.448111
																		3.014	0.0141703	-0.0126446	-0.00852305	-0.00404559	0.00445931	-0.00718195	0.0136177	0.00356202	0.00660621	0.00111338												700	13.3749	1.96158	0.438691
																		3.151	0.0485821	0.00474175	0.00867634	-0.00846432	0.000964837	-0.00477882	-0.00402742	0.0341341	0.00138174	0.00902337												710	13.1327	1.92185	0.429596
																		3.288	0.116048	-0.0114205	0.0139816	-0.00229379	0.0177314	-0.0043594	-0.00439696	0.0140768	-0.0118652	0.0141669												720	12.8976	1.88343	0.420811
																																								730	12.6694	1.84628	0.412322
																		5sec																						740	12.4478	1.81034	0.404114
																		Time (s)	cell01_∆T (˚C)	cell02_∆T (˚C)	cell03_∆T (˚C)	cell04_∆T (˚C)	cell05_∆T (˚C)	cell06_∆T (˚C)	cell07_∆T (˚C)	cell08_∆T (˚C)	cell09_∆T (˚C)	cell10_∆T (˚C)	average (˚C)											750	12.2325	1.77555	0.396174
																		-6.85	0	0	0	0	0	0	0	0	0	0	0											760	12.0234	1.74185	0.388492
																		-6.713	-0.0503907	0.00191834	0.0161928	-0.0350054	0.000748108	-0.0320603	0.0041108	-0.0324441	-0.0116025	0.025484	-0.0113049											770	11.8201	1.70921	0.381054
																		-6.576	-0.0369768	-0.000229786	-0.0106543	-0.0253323	0.00558399	0.00071708	0.00414627	0.017542	-0.0067532	-0.00614023	-0.00580973											780	11.6224	1.67757	0.373851
																		-6.439	-0.0241923	-0.00742754	0.00872975	-0.0519148	-0.00943733	-0.0154045	0.014276	0.00281074	0.0335732	-0.0106071	-0.00595939											790	11.4302	1.6469	0.366872
																		-6.302	-0.0337808	0.01884	0.0211295	-0.070881	0.0141128	-0.0285832	-0.00349492	-0.00350976	0.0281993	-0.0325718	-0.009054											800	11.2431	1.61715	0.360108
																		-6.165	0.00672455	0.00694958	0.0194936	-0.0402346	0.0194999	-0.0130479	-0.0189792	-0.02805	-0.0351771	-0.0285393	-0.011136											810	11.0611	1.58829	0.353548
																		-6.028	-0.0336748	-0.0105322	0.0146227	-0.0128927	-0.0117795	-0.0136277	-0.00128197	-0.0310745	-0.0353559	-0.0259674	-0.0161564											820	10.8839	1.56027	0.347186
																		-5.891	-0.0354561	-0.0101813	0.00113897	-0.025617	-0.00697131	-0.0217587	0.00396962	0.0112961	-0.0318742	-0.00172483	-0.0117179											830	10.7114	1.53307	0.341012
																		-5.754	-0.0315516	-0.00496212	0.006081	-0.0522776	-0.0246696	-0.0271176	-0.0133323	-0.0200536	-0.016366	-0.0167862	-0.0201036											840	10.5434	1.50665	0.335018
																		-5.617	-0.0341642	8.42e-05	-0.016082	-0.0646527	0.0126953	-0.0278437	-0.00549262	-0.00251513	-0.0136344	-0.0238186	-0.0175424											850	10.3797	1.48098	0.329199
																		-5.48	-0.0106886	-0.0293317	-0.00634843	-0.0450112	0.00709002	-0.0516778	-0.00930888	-0.023921	-0.0089436	-0.0380062	-0.0216147											860	10.2201	1.45603	0.323546
																		-5.343	-0.0402629	-0.0287421	0.0109161	-0.0562002	0.0107938	-0.0270673	0.0150752	-0.00739302	0.00028868	-0.0408897	-0.0163481											870	10.0646	1.43177	0.318053
																		-5.206	-0.0367528	-0.0288239	0.00537903	-0.0602556	-0.0252651	-0.0198401	-0.0043061	-0.0178086	-0.0485866	-0.0384601	-0.027472											880	9.91301	1.40818	0.312713
																		-5.069	0.0125259	-0.00308002	0.019813	0.0576361	0.0485267	0.0972834	0.0464995	0.0075386	-0.000463	0.169162	0.0455442											890	9.76515	1.38523	0.307522
																		-4.932	0.281788	0.149684	0.122289	0.440535	0.449599	0.556161	0.368534	0.149104	0.195942	0.788767	0.35024											900	9.62091	1.3629	0.302472
																		-4.795	0.42426	0.165725	0.168724	0.633408	0.601186	0.684519	0.516341	0.278599	0.308213	0.940297	0.472127											910	9.48017	1.34116	0.297559
																		-4.658	0.48953	0.225552	0.217545	0.674449	0.671381	0.758064	0.571392	0.353279	0.423587	1.00709	0.539187											920	9.34281	1.31999	0.292778
																		-4.521	0.525876	0.23299	0.244935	0.682894	0.752401	0.843049	0.616037	0.327654	0.416133	1.03417	0.567614											930	9.20873	1.29937	0.288123
																		-4.384	0.514967	0.256728	0.267779	0.781287	0.778309	0.862689	0.639606	0.337919	0.41034	1.08591	0.593553											940	9.07781	1.27928	0.28359
																		-4.247	0.542422	0.255312	0.294178	0.768806	0.745014	0.886279	0.697161	0.395079	0.487276	1.10789	0.617942											950	8.94995	1.25971	0.279175
																		-4.11	0.602597	0.285867	0.301571	0.809509	0.786076	0.920311	0.691254	0.404546	0.497399	1.12711	0.642624											960	8.82506	1.24063	0.274874
																		-3.973	0.612572	0.282715	0.290275	0.837336	0.807792	0.922026	0.741429	0.419382	0.50333	1.13205	0.654891											970	8.70303	1.22202	0.270681
																		-3.836	0.610625	0.306408	0.316048	0.840495	0.829574	0.93982	0.751088	0.434021	0.537989	1.15201	0.671808											980	8.58378	1.20388	0.266595
																		-3.699	0.605334	0.307734	0.315283	0.833974	0.844611	0.953509	0.756012	0.431996	0.532869	1.16292	0.674424											990	8.46722	1.18618	0.26261
																		-3.562	0.623433	0.323039	0.336344	0.881926	0.867902	0.970392	0.773151	0.438879	0.566805	1.17601	0.695788											1000	8.35327	1.16891	0.258723
																		-3.425	0.618254	0.356981	0.337725	0.873191	0.836259	0.978074	0.767278	0.517588	0.540396	1.19962	0.702536
																		-3.288	0.664287	0.324619	0.333383	0.869795	0.867105	0.993289	0.791229	0.48782	0.570695	1.20268	0.71049
																		-3.151	0.640086	0.356229	0.332205	0.847128	0.86712	1.001	0.806867	0.471985	0.588372	1.2087	0.71197
																		-3.014	0.677665	0.32948	0.334181	0.902811	0.90954	0.98928	0.786705	0.448709	0.591018	1.20351	0.71729
																		-2.877	0.667313	0.330104	0.34716	0.913155	0.876432	1.00889	0.827709	0.475649	0.59587	1.21957	0.726185
																		-2.74	0.657219	0.334863	0.333279	0.903368	0.878976	0.99719	0.808528	0.522761	0.611623	1.23058	0.727839
																		-2.603	0.671475	0.337664	0.345595	0.923644	0.889347	1.01721	0.816761	0.480379	0.607627	1.23528	0.732498
																		-2.466	0.672825	0.348883	0.346814	0.896124	0.885133	1.00544	0.792996	0.501003	0.620732	1.22307	0.729303
																		-2.329	0.677416	0.339207	0.350432	0.933617	0.900128	1.0482	0.783302	0.497535	0.613364	1.24416	0.738737
																		-2.192	0.685486	0.369095	0.344971	0.934174	0.912501	1.04246	0.789494	0.490228	0.635878	1.24643	0.745072
																		-2.055	0.711304	0.372677	0.347309	0.907967	0.907632	1.02613	0.831722	0.491562	0.595326	1.23751	0.742914
																		-1.918	0.681694	0.339899	0.363154	0.952952	0.902023	1.02205	0.803739	0.499519	0.609469	1.26239	0.743689
																		-1.781	0.682872	0.409319	0.385683	0.928618	0.920764	1.01516	0.821289	0.515418	0.657301	1.24586	0.758229
																		-1.644	0.689575	0.378672	0.35181	0.905264	0.912827	1.02922	0.822401	0.52288	0.644704	1.25568	0.751303
																		-1.507	0.70817	0.358473	0.360088	0.947888	0.927012	1.04768	0.826952	0.523599	0.580454	1.26146	0.754177
																		-1.37	0.676548	0.369123	0.357277	0.961197	0.910973	1.03614	0.850346	0.520249	0.644564	1.24422	0.757064
																		-1.233	0.683065	0.39717	0.35371	0.968503	0.915898	1.06706	0.825556	0.493212	0.622229	1.23994	0.756635
																		-1.096	0.722952	0.367439	0.379545	0.948324	0.930214	1.0437	0.849915	0.517391	0.615945	1.27252	0.764795
																		-0.959	0.711022	0.374063	0.386863	0.945372	0.950221	1.04565	0.856797	0.541251	0.64624	1.26729	0.772476
																		-0.822	0.716478	0.401296	0.357617	0.974803	0.920789	1.10013	0.862541	0.510599	0.612518	1.26726	0.772403
																		-0.685	0.719274	0.382626	0.393505	0.994344	0.935974	1.06032	0.835037	0.530837	0.619212	1.26325	0.773438
																		-0.548	0.728418	0.382616	0.379611	0.940635	0.954266	1.05392	0.837308	0.505276	0.664382	1.25356	0.77
																		-0.411	0.697617	0.420405	0.362947	0.948528	0.951029	1.06193	0.840093	0.516993	0.639949	1.27468	0.771417
																		-0.274	0.741627	0.379915	0.360174	0.964761	0.920145	1.10442	0.856758	0.530871	0.673759	1.26864	0.780107
																		-0.137	0.707551	0.397496	0.374384	0.989353	0.921804	1.07332	0.877229	0.529189	0.642277	1.26411	0.777671
																		0	0.683527	0.380177	0.383291	0.905807	0.90086	1.04566	0.821584	0.51056	0.599526	1.20413	0.743513
																		0.137	0.333978	0.198017	0.210975	0.428741	0.428775	0.494422	0.38908	0.234191	0.369676	0.627516	0.371537
																		0.274	0.212906	0.150337	0.166248	0.248771	0.266695	0.329655	0.254269	0.168948	0.21052	0.416177	0.242453
																		0.411	0.146555	0.113315	0.128343	0.177387	0.230066	0.238103	0.183405	0.140101	0.168667	0.346533	0.187247
																		0.548	0.111924	0.101721	0.0905038	0.154891	0.170042	0.190565	0.154841	0.112615	0.127408	0.284257	0.149877
																		0.685	0.115081	0.0913392	0.0873589	0.112977	0.151406	0.154716	0.122249	0.0873747	0.0962337	0.235567	0.12543
																		0.822	0.104036	0.0759844	0.108555	0.0949763	0.151258	0.139823	0.113942	0.106572	0.10684	0.224661	0.122665
																		0.959	0.0906093	0.0725712	0.0931138	0.083761	0.116883	0.107146	0.106314	0.0940133	0.0883629	0.199302	0.105208
																		1.096	0.0593999	0.0645245	0.0691618	0.0699877	0.0824217	0.10428	0.0730526	0.069751	0.0785384	0.136306	0.0807423
																		1.233	0.0556962	0.0581126	0.0608616	0.0524925	0.0965938	0.0741662	0.0745349	0.0794588	0.109502	0.153693	0.0815111
																		1.37	0.049322	0.0539996	0.0572672	0.0504944	0.0664167	0.0790544	0.0654106	0.0525214	0.0749174	0.118715	0.0668119
																		1.507	0.0351637	0.0516215	0.0649954	0.0201322	0.0679752	0.055424	0.0634983	0.046638	0.0397681	0.130335	0.0575552
																		1.644	0.0298965	0.043842	0.0326552	0.0240913	0.0722419	0.0497555	0.0544203	0.0189021	0.0531989	0.113046	0.049205
																		1.781	0.00548252	0.0471919	0.0229846	-0.00924146	0.0605509	0.0510441	0.0458367	0.0224134	0.097999	0.0886656	0.0432927
																		1.918	0.0352192	0.0428524	0.0757772	0.00524712	0.0563387	0.0551772	0.039266	0.0441839	0.036858	0.0756479	0.0466568
																		2.055	0.0160471	0.0406812	0.049812	0.0171782	0.0415959	0.0357845	0.0321777	0.0291902	0.0190604	0.0727669	0.0354294
																		2.192	0.0332515	0.0279146	0.0443779	-0.00524146	0.0410074	0.0261292	0.0260363	0.0294297	0.0262888	0.0707966	0.0319991
																		2.329	0.0162274	0.0296856	0.038692	0.0123817	0.0352346	0.0263765	0.0221812	0.0132904	0.062858	0.0711857	0.0328113
																		2.466	0.00494085	0.0207983	0.0316538	-0.00809929	0.0384361	0.0172937	0.0119383	0.0270931	0.0169271	0.0395689	0.0200551
																		2.603	-0.0147396	0.0374828	0.0196083	-0.00328312	0.0241076	0.0251362	0.0184371	0.0199908	0.0213044	0.0352411	0.0183286
																		2.74	-0.000170152	0.0101056	0.0128366	-0.0364286	0.0210332	0.0164859	0.0200605	0.00106312	0.0478552	0.0521229	0.0144964
																		2.877	-0.0293333	0.00876398	0.0264221	-0.0208897	0.0400592	0.0148286	0.0210934	0.0141	0.0120517	0.0562396	0.0143336
																		3.014	0.00686611	-0.00211568	0.0372246	-0.00586412	0.0240745	0.00661666	0.0109089	0.0310248	0.0344877	0.052898	0.0196121
																		3.151	-0.0140794	0.0229953	0.0267594	-0.0165794	0.0370597	-0.0068767	0.000694973	0.00327641	0.0306179	0.0359598	0.0119828
																		3.288	-0.0121977	0.0057886	0.0270898	-0.0208503	0.0168881	0.015576	0.0173996	0.00646213	-0.0182549	0.0323078	0.00702092
[truncated: 7 more columns]

## Sheet: Figure5
Fig5a					Fig5b
Cytoplasm					Nucleus
Time (s)	periphery_∆T (˚C)	center_∆T (˚C)			Time (s)	periphery_∆T (˚C)	center_∆T (˚C)
0.041	4.53052	7.29175			0.041	3.25366	6.25745
0.082	2.70642	3.24939			0.082	1.75427	3.56519
0.123	1.29089	2.4491			0.123	1.05017	2.28174
0.164	1.09985	1.75842			0.164	0.92139	1.84802
0.205	0.81885	1.46985			0.205	0.2406	1.59033
0.246	0.95972	1.11096			0.246	0.51672	1.47998
0.287	0.64697	1.03552			0.287	0.76587	1.33179
0.328	0.77881	1.19629			0.328	0.64014	1.15759
0.369	0.63916	0.80396			0.369	0.35791	1.22571
0.41	0.61523	1.021			0.41	0.46594	0.6366
0.451	0.57483	0.68115			0.451	0.11536	0.98425
0.492	0.6908	0.95203			0.492	0.36438	0.75659
0.533	0.58948	0.63623			0.533	0.22644	0.9895
0.574	0.54468	0.96094			0.574	0.21936	0.4884
0.615	0.45593	0.85254			0.615	0.22241	0.5741
0.656	0.39172	1.0426			0.656	0.36511	0.31567
0.697	0.57568	0.53516			0.697	0.07715	0.33496
0.738	0.4823	0.74036			0.738	0.29236	0.4248
0.779	0.37463	0.57031			0.779	0.06042	0.34888
0.82	0.35303	0.69849			0.82	0.04785	0.22156
0.861	0.44849	0.7677			0.861	0.37354	0.53735
0.902	0.38464	0.52441			0.902	-0.1095	0.20959
0.943	0.44202	0.64587			0.943	0.19043	0.27063
0.984	0.24719	0.63867			0.984	0.12927	0.40637
1.025	0.29858	0.76282			1.025	0.37195	0.26904
1.066	0.39331	0.49097			1.066	0.11011	0.37317
1.107	0.35669	0.59241			1.107	0.26355	0.07556
1.148	0.2887	0.51965			1.148	0.26123	0.00098
1.189	0.39087	0.40295			1.189	0.11853	0.53113
1.23	0.24487	0.40808			1.23	-0.02576	0.28064
1.271	0.37415	0.46912			1.271	-0.00305	0.37939
1.312	0.39746	0.48364			1.312	0.12842	0.74902
1.353	0.35217	0.46045			1.353	0.15344	0.38062
1.394	0.4856	0.33081			1.394	0.1864	-0.02551
1.435	0.43604	0.61951			1.435	0.10303	0.1615
1.476	0.25964	0.57617			1.476	0.2981	0.17261
1.517	0.40417	0.31201			1.517	0.17566	0.31348
1.558	0.33032	0.43799			1.558	0.08606	0.08179
1.599	0.2981	0.46301			1.599	0.25513	0.04858
1.64	0.48694	0.40149			1.64	0.00757	0.44958
1.681	0.33691	0.59644			1.681	0.17261	0.0813
1.722	0.44922	0.49146			1.722	-0.16272	0.24023
1.763	0.42456	0.37695			1.763	0.23035	0.16589
1.804	0.48193	0.27673			1.804	-0.08948	0.11023
1.845	0.19702	0.52661			1.845	-0.34082	-0.12305
1.886	0.37769	0.35217			1.886	0.17517	0.07703
1.927	0.33765	0.23804			1.927	0.13367	0.29016
1.968	0.38672	0.60327			1.968	0.08594	0.18262
2.009	0.4906	0.29382			2.009	-0.00928	-0.12976
2.05	0.25	0.45007			2.05	-0.17334	0.00781
2.091	0.19885	0.38257			2.091	0.41309	0.22327
2.132	0.22815	0.45557			2.132	0.24548	-0.12451
2.173	0.32996	0.40063			2.173	0.18298	0.3623
2.214	0.21252	0.38391			2.214	0.02734	-0.05566
2.255	0.29102	0.35132			2.255	0.07422	0.04797
2.296	0.31494	0.23108			2.296	0.14697	0.21423
2.337	0.47791	0.26978			2.337	0.01978	0.06824
2.378	0.26953	0.50391			2.378	-0.07471	-0.12659
2.419	0.17932	0.37012			2.419	-0.07141	0.10596
2.46	0.04895	0.24841			2.46	0.00732	0.00073
2.501	0.23279	0.28613			2.501	-0.05066	-0.02979
2.542	0.35205	0.20361			2.542	0.01892	-0.11877
2.583	0.34265	0.30798			2.583	-0.10803	-0.23364
2.624	0.11365	0.2804			2.624	-0.00159	0.03186
2.665	0.30933	0.42834			2.665	-0.05225	-0.19482
2.706	0.28857	0.20959			2.706	0.16724	-0.19934
2.747	0.36829	0.15613			2.747	0.0061	-0.04089
2.788	0.22144	0.23914			2.788	0.24231	-0.12463
2.829	0.32288	0.15356			2.829	0.11389	0.14929
2.87	0.21899	0.23645			2.87	0.06189	-0.29626
2.911	0.29858	0.15918			2.911	-0.28003	0.10205
2.952	0.0498	0.31299			2.952	0.07092	-0.08911
2.993	0.5553	0.43201			2.993	0.16858	-0.13733
3.034	0.09839	0.3103			3.034	-0.04272	-0.27075
3.075	0.28979	0.31543			3.075	0.20886	-0.31775
3.116	0.2782	0.20764			3.116	0.07825	-0.12244
3.157	0.09302	0.2251			3.157	0.1311	0.06604
3.198	0.32849	0.22437			3.198	0.16492	-0.18372
3.239	0.27759	0.19324			3.239	0.09399	0.16394
3.28	0.08887	0.17932			3.28	0.18359	-0.20801
3.321	0.1272	0.19543			3.321	-0.03906	-0.2146
3.362	0.25281	0.23254			3.362	0.30859	0.07739
3.403	0.25793	0.21912			3.403	0.36462	-0.22083
3.444	-0.03833	0.37085			3.444	0.08606	-0.39282
3.485	0.20081	0.22607			3.485	0.08374	-0.0354
3.526	0.26501	0.19116			3.526	0.06458	0.11694
3.567	0.21179	0.25159			3.567	0.09937	-0.15479
3.608	0.33386	0.19446			3.608	0.02429	0.21851
3.649	0.27234	0.21472			3.649	-0.16895	-0.13464
3.69	0.27783	0.28113			3.69	0.05688	-0.03174
3.731	0.27234	0.29236			3.731	-0.04907	0.08459
3.772	0.22754	0.17261			3.772	-0.14075	-0.02429
3.813	0.24048	0.26733			3.813	-0.07947	-0.30542
3.854	0.28711	0.30774			3.854	0.14917	-0.29871
3.895	0.30579	-0.00305			3.895	-0.08496	-0.19348
3.936	0.16614	0.09607			3.936	-0.10327	-0.35693
3.977	0.24487	0.20337			3.977	0.09106	-0.20447
4.018	0.2699	0.375			4.018	-0.11548	-0.0188
4.059	0.23181	0.12585			4.059	-0.01599	-0.21729
	0	0				0	0

## Sheet: Supplementary Figure1
tauf						tauFAST
temperature (˚C)	trial_1 (ns)	trial_2 (ns)	trial_3 (ns)	average (ns)		temperature (˚C)	trial_1 (ns)	trial_2 (ns)	trial_3 (ns)	average (ns)
22	6.72518	6.35033	6.2227	6.43274		22	5.38145	5.07168	5.03348	5.1622
24	6.97617	6.77435	6.61534	6.78862		24	5.57352	5.55776	5.43877	5.52335
26	7.73598	7.76207	7.73343	7.74383		26	6.4431	6.74421	6.78421	6.65717
28	8.69669	8.62419	8.70518	8.67535		28	7.72969	8.05932	8.1193	7.96944
30	9.3763	9.07336	9.34131	9.26366		30	8.69526	8.92179	8.95392	8.85699
32	9.81204	9.62088	9.70982	9.71424		32	9.33493	9.4013	9.40958	9.38193
34	10.1898	9.815	9.96509	9.98997		34	9.74988	9.71526	9.72321	9.72945
36	10.3331	9.9689	10.2698	10.1906		36	9.96353	9.83223	9.96772	9.92116
38	10.3799	9.95249	10.2513	10.1946		38	10.077	10.0006	10.0615	10.0463
40	10.4033	10.2211	10.4578	10.3607		40	10.1813	10.0802	10.1778	10.1465
						fitting by polynomials
fitting by polynomials						coefficient	temperature (˚C)	fluorescence lifetime (ns)
coefficient	temperature (˚C)	fluorescence lifetime (ns)				0.0603644	22.0057	5.164
0.216109	21.9917	6.434				-2.27555	22.021	5.166
-8.89216	22.0089	6.436				34.1786	22.0362	5.168
145.978	22.026	6.438				-255.367	22.0514	5.17
-1194.71	22.043	6.44				949.583	22.0665	5.172
4875.15	22.06	6.442				-1381.95	22.0816	5.174
-7912.92	22.0768	6.444					22.0966	5.176
	22.0936	6.446					22.1116	5.178
	22.1103	6.448					22.1265	5.18
	22.127	6.45					22.1414	5.182
	22.1435	6.452					22.1562	5.184
	22.16	6.454					22.1709	5.186
	22.1764	6.456					22.1856	5.188
	22.1927	6.458					22.2003	5.19
	22.209	6.46					22.2149	5.192
	22.2251	6.462					22.2294	5.194
	22.2412	6.464					22.2439	5.196
	22.2572	6.466					22.2583	5.198
	22.2732	6.468					22.2727	5.2
	22.289	6.47					22.2871	5.202
	22.3048	6.472					22.3013	5.204
	22.3206	6.474					22.3156	5.206
	22.3362	6.476					22.3298	5.208
	22.3518	6.478					22.3439	5.21
	22.3673	6.48					22.358	5.212
	22.3827	6.482					22.372	5.214
	22.398	6.484					22.386	5.216
	22.4133	6.486					22.3999	5.218
	22.4285	6.488					22.4138	5.22
	22.4436	6.49					22.4276	5.222
	22.4587	6.492					22.4414	5.224
	22.4737	6.494					22.4551	5.226
	22.4886	6.496					22.4688	5.228
	22.5034	6.498					22.4824	5.23
	22.5182	6.5					22.496	5.232
	22.5329	6.502					22.5095	5.234
	22.5475	6.504					22.523	5.236
	22.5621	6.506					22.5364	5.238
	22.5766	6.508					22.5498	5.24
	22.591	6.51					22.5631	5.242
	22.6054	6.512					22.5764	5.244
	22.6196	6.514					22.5896	5.246
	22.6339	6.516					22.6028	5.248
	22.648	6.518					22.6159	5.25
	22.6621	6.52					22.629	5.252
	22.6761	6.522					22.642	5.254
	22.69	6.524					22.655	5.256
	22.7039	6.526					22.668	5.258
	22.7177	6.528					22.6809	5.26
	22.7315	6.53					22.6937	5.262
	22.7451	6.532					22.7065	5.264
	22.7588	6.534					22.7193	5.266
	22.7723	6.536					22.732	5.268
	22.7858	6.538					22.7446	5.27
	22.7992	6.54					22.7572	5.272
	22.8125	6.542					22.7698	5.274
	22.8258	6.544					22.7823	5.276
	22.8391	6.546					22.7948	5.278
	22.8522	6.548					22.8072	5.28
	22.8653	6.55					22.8196	5.282
	22.8783	6.552					22.8319	5.284
	22.8913	6.554					22.8442	5.286
	22.9042	6.556					22.8565	5.288
	22.917	6.558					22.8687	5.29
	22.9298	6.56					22.8808	5.292
	22.9425	6.562					22.8929	5.294
	22.9552	6.564					22.905	5.296
	22.9678	6.566					22.917	5.298
	22.9803	6.568					22.929	5.3
	22.9928	6.57					22.9409	5.302
	23.0052	6.572					22.9528	5.304
	23.0176	6.574					22.9646	5.306
	23.0298	6.576					22.9764	5.308
	23.0421	6.578					22.9882	5.31
	23.0542	6.58					22.9999	5.312
	23.0664	6.582					23.0116	5.314
	23.0784	6.584					23.0232	5.316
	23.0904	6.586					23.0348	5.318
	23.1023	6.588					23.0463	5.32
	23.1142	6.59					23.0578	5.322
	23.126	6.592					23.0692	5.324
	23.1378	6.594					23.0806	5.326
	23.1495	6.596					23.092	5.328
	23.1611	6.598					23.1033	5.33
	23.1727	6.6					23.1146	5.332
	23.1842	6.602					23.1258	5.334
	23.1957	6.604					23.137	5.336
	23.2071	6.606					23.1482	5.338
	23.2185	6.608					23.1593	5.34
	23.2298	6.61					23.1703	5.342
	23.2411	6.612					23.1813	5.344
	23.2523	6.614					23.1923	5.346
	23.2634	6.616					23.2033	5.348
	23.2745	6.618					23.2142	5.35
	23.2855	6.62					23.225	5.352
	23.2965	6.622					23.2358	5.354
	23.3074	6.624					23.2466	5.356
	23.3183	6.626					23.2573	5.358
	23.3291	6.628					23.268	5.36
	23.3399	6.63					23.2787	5.362
	23.3506	6.632					23.2893	5.364
	23.3612	6.634					23.2999	5.366
	23.3718	6.636					23.3104	5.368
	23.3824	6.638					23.3209	5.37
	23.3929	6.64					23.3314	5.372
	23.4033	6.642					23.3418	5.374
	23.4137	6.644					23.3521	5.376
	23.4241	6.646					23.3625	5.378
	23.4343	6.648					23.3728	5.38
	23.4446	6.65					23.383	5.382
	23.4548	6.652					23.3932	5.384
	23.4649	6.654					23.4034	5.386
	23.475	6.656					23.4135	5.388
	23.4851	6.658					23.4236	5.39
	23.495	6.66					23.4337	5.392
	23.505	6.662					23.4437	5.394
	23.5149	6.664					23.4537	5.396
	23.5247	6.666					23.4637	5.398
	23.5345	6.668					23.4736	5.4
	23.5443	6.67					23.4834	5.402
	23.554	6.672					23.4933	5.404
	23.5636	6.674					23.503	5.406
	23.5732	6.676					23.5128	5.408
	23.5828	6.678					23.5225	5.41
	23.5923	6.68					23.5322	5.412
	23.6017	6.682					23.5418	5.414
	23.6112	6.684					23.5514	5.416
	23.6205	6.686					23.561	5.418
	23.6298	6.688					23.5706	5.42
	23.6391	6.69					23.58	5.422
	23.6484	6.692					23.5895	5.424
	23.6575	6.694					23.5989	5.426
	23.6667	6.696					23.6083	5.428
	23.6758	6.698					23.6177	5.43
	23.6848	6.7					23.627	5.432
	23.6938	6.702					23.6363	5.434
	23.7028	6.704					23.6455	5.436
	23.7117	6.706					23.6547	5.438
	23.7206	6.708					23.6639	5.44
	23.7294	6.71					23.673	5.442
	23.7382	6.712					23.6821	5.444
	23.7469	6.714					23.6912	5.446
	23.7556	6.716					23.7002	5.448
	23.7643	6.718					23.7092	5.45
	23.7729	6.72					23.7181	5.452
	23.7814	6.722					23.7271	5.454
	23.79	6.724					23.736	5.456
	23.7984	6.726					23.7448	5.458
	23.8069	6.728					23.7536	5.46
	23.8153	6.73					23.7624	5.462
	23.8236	6.732					23.7712	5.464
	23.832	6.734					23.7799	5.466
	23.8402	6.736					23.7886	5.468
	23.8485	6.738					23.7972	5.47
	23.8567	6.74					23.8058	5.472
	23.8648	6.742					23.8144	5.474
	23.8729	6.744					23.823	5.476
	23.881	6.746					23.8315	5.478
	23.889	6.748					23.84	5.48
	23.897	6.75					23.8484	5.482
	23.905	6.752					23.8568	5.484
	23.9129	6.754					23.8652	5.486
	23.9208	6.756					23.8736	5.488
	23.9286	6.758					23.8819	5.49
	23.9364	6.76					23.8902	5.492
	23.9442	6.762					23.8984	5.494
	23.9519	6.764					23.9066	5.496
	23.9596	6.766					23.9148	5.498
	23.9672	6.768					23.923	5.5
	23.9748	6.77					23.9311	5.502
	23.9824	6.772					23.9392	5.504
	23.9899	6.774					23.9473	5.506
	23.9974	6.776					23.9553	5.508
	24.0049	6.778					23.9633	5.51
	24.0123	6.78					23.9713	5.512
	24.0197	6.782					23.9792	5.514
	24.0271	6.784					23.9871	5.516
	24.0344	6.786					23.995	5.518
	24.0417	6.788					24.0028	5.52
	24.0489	6.79					24.0106	5.522
	24.0561	6.792					24.0184	5.524
	24.0633	6.794					24.0261	5.526
	24.0704	6.796					24.0339	5.528
	24.0775	6.798					24.0415	5.53
	24.0846	6.8					24.0492	5.532
	24.0916	6.802					24.0568	5.534
	24.0986	6.804					24.0644	5.536
	24.1056	6.806					24.072	5.538
	24.1125	6.808					24.0795	5.54
	24.1194	6.81					24.087	5.542
	24.1263	6.812					24.0945	5.544
	24.1331	6.814					24.102	5.546
	24.1399	6.816					24.1094	5.548
	24.1467	6.818					24.1168	5.55
	24.1535	6.82					24.1241	5.552
	24.1602	6.822					24.1315	5.554
	24.1668	6.824					24.1388	5.556
	24.1735	6.826					24.146	5.558
	24.1801	6.828					24.1533	5.56
	24.1867	6.83					24.1605	5.562
	24.1932	6.832					24.1677	5.564
	24.1997	6.834					24.1748	5.566
	24.2062	6.836					24.182	5.568
	24.2126	6.838					24.1891	5.57
	24.2191	6.84					24.1962	5.572
	24.2254	6.842					24.2032	5.574
	24.2318	6.844					24.2102	5.576
	24.2381	6.846					24.2172	5.578
	24.2444	6.848					24.2242	5.58
	24.2507	6.85					24.2311	5.582
	24.2569	6.852					24.238	5.584
	24.2632	6.854					24.2449	5.586
	24.2693	6.856					24.2517	5.588
	24.2755	6.858					24.2586	5.59
	24.2816	6.86					24.2654	5.592
	24.2877	6.862					24.2721	5.594
	24.2938	6.864					24.2789	5.596
	24.2998	6.866					24.2856	5.598
	24.3058	6.868					24.2923	5.6
	24.3118	6.87					24.299	5.602
	24.3177	6.872					24.3056	5.604
	24.3237	6.874					24.3122	5.606
	24.3296	6.876					24.3188	5.608
	24.3354	6.878					24.3254	5.61
	24.3413	6.88					24.3319	5.612
	24.3471	6.882					24.3384	5.614
	24.3529	6.884					24.3449	5.616
	24.3586	6.886					24.3513	5.618
	24.3644	6.888					24.3578	5.62
	24.3701	6.89					24.3642	5.622
	24.3758	6.892					24.3705	5.624
	24.3814	6.894					24.3769	5.626
	24.3871	6.896					24.3832	5.628
	24.3927	6.898					24.3895	5.63
	24.3982	6.9					24.3958	5.632
	24.4038	6.902					24.4021	5.634
	24.4093	6.904					24.4083	5.636
	24.4148	6.906					24.4145	5.638
	24.4203	6.908					24.4207	5.64
	24.4258	6.91					24.4268	5.642
	24.4312	6.912					24.4329	5.644
	24.4366	6.914					24.4391	5.646
	24.442	6.916					24.4451	5.648
	24.4473	6.918					24.4512	5.65
	24.4527	6.92					24.4572	5.652
	24.458	6.922					24.4632	5.654
	24.4633	6.924					24.4692	5.656
	24.4685	6.926					24.4752	5.658
	24.4738	6.928					24.4811	5.66
	24.479	6.93					24.487	5.662
	24.4842	6.932					24.4929	5.664
	24.4894	6.934					24.4988	5.666
	24.4945	6.936					24.5046	5.668
	24.4996	6.938					24.5104	5.67
	24.5047	6.94					24.5162	5.672
	24.5098	6.942					24.522	5.674
	24.5149	6.944					24.5278	5.676
	24.5199	6.946					24.5335	5.678
	24.5249	6.948					24.5392	5.68
	24.5299	6.95					24.5449	5.682
	24.5349	6.952					24.5505	5.684
	24.5398	6.954					24.5562	5.686
	24.5448	6.956					24.5618	5.688
	24.5497	6.958					24.5674	5.69
	24.5546	6.96					24.573	5.692
	24.5594	6.962					24.5785	5.694
	24.5643	6.964					24.584	5.696
	24.5691	6.966					24.5895	5.698
	24.5739	6.968					24.595	5.7
	24.5787	6.97					24.6005	5.702
	24.5835	6.972					24.6059	5.704
	24.5882	6.974					24.6113	5.706
	24.5929	6.976					24.6167	5.708
	24.5976	6.978					24.6221	5.71
	24.6023	6.98					24.6275	5.712
	24.607	6.982					24.6328	5.714
	24.6117	6.984					24.6381	5.716
	24.6163	6.986					24.6434	5.718
	24.6209	6.988					24.6487	5.72
	24.6255	6.99					24.6539	5.722
	24.6301	6.992					24.6591	5.724
	24.6346	6.994					24.6644	5.726
	24.6392	6.996					24.6695	5.728
	24.6437	6.998					24.6747	5.73
	24.6482	7					24.6799	5.732
	24.6527	7.002					24.685	5.734
	24.6571	7.004					24.6901	5.736
	24.6616	7.006					24.6952	5.738
	24.666	7.008					24.7002	5.74
	24.6704	7.01					24.7053	5.742
	24.6748	7.012					24.7103	5.744
	24.6792	7.014					24.7153	5.746
	24.6836	7.016					24.7203	5.748
	24.6879	7.018					24.7253	5.75
	24.6923	7.02					24.7302	5.752
	24.6966	7.022					24.7351	5.754
	24.7009	7.024					24.74	5.756
	24.7052	7.026					24.7449	5.758
	24.7094	7.028					24.7498	5.76
	24.7137	7.03					24.7547	5.762
	24.7179	7.032					24.7595	5.764
	24.7221	7.034					24.7643	5.766
	24.7263	7.036					24.7691	5.768
	24.7305	7.038					24.7739	5.77
	24.7347	7.04					24.7786	5.772
	24.7389	7.042					24.7834	5.774
	24.743	7.044					24.7881	5.776
	24.7471	7.046					24.7928	5.778
	24.7512	7.048					24.7975	5.78
	24.7553	7.05					24.8021	5.782
	24.7594	7.052					24.8068	5.784
	24.7635	7.054					24.8114	5.786
	24.7676	7.056					24.816	5.788
	24.7716	7.058					24.8206	5.79
	24.7756	7.06					24.8252	5.792
	24.7796	7.062					24.8297	5.794
	24.7836	7.064					24.8343	5.796
	24.7876	7.066					24.8388	5.798
	24.7916	7.068					24.8433	5.8
	24.7956	7.07					24.8478	5.802
	24.7995	7.072					24.8523	5.804
	24.8034	7.074					24.8567	5.806
	24.8074	7.076					24.8612	5.808
	24.8113	7.078					24.8656	5.81
	24.8152	7.08					24.87	5.812
	24.819	7.082					24.8744	5.814
	24.8229	7.084					24.8787	5.816
	24.8268	7.086					24.8831	5.818
	24.8306	7.088					24.8874	5.82
	24.8345	7.09					24.8917	5.822
	24.8383	7.092					24.896	5.824
	24.8421	7.094					24.9003	5.826
	24.8459	7.096					24.9046	5.828
	24.8497	7.098					24.9088	5.83
	24.8534	7.1					24.9131	5.832
	24.8572	7.102					24.9173	5.834
	24.861	7.104					24.9215	5.836
	24.8647	7.106					24.9257	5.838
	24.8684	7.108					24.9298	5.84
	24.8721	7.11					24.934	5.842
	24.8759	7.112					24.9381	5.844
	24.8795	7.114					24.9423	5.846
	24.8832	7.116					24.9464	5.848
	24.8869	7.118					24.9505	5.85
	24.8906	7.12					24.9545	5.852
	24.8942	7.122					24.9586	5.854
	24.8979	7.124					24.9626	5.856
	24.9015	7.126					24.9667	5.858
	24.9051	7.128					24.9707	5.86
	24.9087	7.13					24.9747	5.862
	24.9123	7.132					24.9787	5.864
	24.9159	7.134					24.9827	5.866
	24.9195	7.136					24.9866	5.868
	24.9231	7.138					24.9905	5.87
	24.9267	7.14					24.9945	5.872
	24.9302	7.142					24.9984	5.874
	24.9338	7.144					25.0023	5.876
	24.9373	7.146					25.0062	5.878
	24.9408	7.148					25.01	5.88
	24.9444	7.15					25.0139	5.882
	24.9479	7.152					25.0177	5.884
	24.9514	7.154					25.0216	5.886
	24.9549	7.156					25.0254	5.888
	24.9584	7.158					25.0292	5.89
	24.9618	7.16					25.033	5.892
	24.9653	7.162					25.0367	5.894
	24.9688	7.164					25.0405	5.896
	24.9722	7.166					25.0442	5.898
	24.9757	7.168					25.048	5.9
	24.9791	7.17					25.0517	5.902
	24.9825	7.172					25.0554	5.904
	24.986	7.174					25.0591	5.906
	24.9894	7.176					25.0627	5.908
	24.9928	7.178					25.0664	5.91
	24.9962	7.18					25.07	5.912
	24.9996	7.182					25.0737	5.914
	25.003	7.184					25.0773	5.916
	25.0063	7.186					25.0809	5.918
	25.0097	7.188					25.0845	5.92
	25.0131	7.19					25.0881	5.922
	25.0164	7.192					25.0917	5.924
	25.0198	7.194					25.0952	5.926
	25.0231	7.196					25.0988	5.928
	25.0265	7.198					25.1023	5.93
	25.0298	7.2					25.1058	5.932
	25.0331	7.202					25.1093	5.934
	25.0365	7.204					25.1128	5.936
	25.0398	7.206					25.1163	5.938
	25.0431	7.208					25.1198	5.94
	25.0464	7.21					25.1232	5.942
	25.0497	7.212					25.1267	5.944
	25.053	7.214					25.1301	5.946
	25.0563	7.216					25.1335	5.948
	25.0595	7.218					25.1369	5.95
	25.0628	7.22					25.1403	5.952
	25.0661	7.222					25.1437	5.954
	25.0693	7.224					25.1471	5.956
	25.0726	7.226					25.1505	5.958
	25.0758	7.228					25.1538	5.96
	25.0791	7.23					25.1572	5.962
	25.0823	7.232					25.1605	5.964
	25.0856	7.234					25.1638	5.966
	25.0888	7.236					25.1671	5.968
	25.092	7.238					25.1704	5.97
	25.0953	7.24					25.1737	5.972
	25.0985	7.242					25.177	5.974
	25.1017	7.244					25.1802	5.976
	25.1049	7.246					25.1835	5.978
	25.1081	7.248					25.1867	5.98
	25.1113	7.25					25.1899	5.982
	25.1145	7.252					25.1931	5.984
	25.1177	7.254					25.1964	5.986
	25.1209	7.256					25.1995	5.988
	25.1241	7.258					25.2027	5.99
	25.1272	7.26					25.2059	5.992
	25.1304	7.262					25.2091	5.994
	25.1336	7.264					25.2122	5.996
	25.1368	7.266					25.2154	5.998
	25.1399	7.268					25.2185	6
	25.1431	7.27					25.2216	6.002
	25.1463	7.272					25.2247	6.004
	25.1494	7.274					25.2278	6.006
	25.1526	7.276					25.2309	6.008
	25.1557	7.278					25.234	6.01
	25.1589	7.28					25.2371	6.012
	25.162	7.282					25.2401	6.014
	25.1652	7.284					25.2432	6.016
	25.1683	7.286					25.2462	6.018
	25.1714	7.288					25.2493	6.02
	25.1746	7.29					25.2523	6.022
	25.1777	7.292					25.2553	6.024
	25.1808	7.294					25.2583	6.026
	25.1839	7.296					25.2613	6.028
	25.1871	7.298					25.2643	6.03
	25.1902	7.3					25.2673	6.032
	25.1933	7.302					25.2702	6.034
	25.1964	7.304					25.2732	6.036
	25.1995	7.306					25.2761	6.038
	25.2027	7.308					25.2791	6.04
	25.2058	7.31					25.282	6.042
	25.2089	7.312					25.2849	6.044
	25.212	7.314					25.2878	6.046
	25.2151	7.316					25.2907	6.048
	25.2182	7.318					25.2936	6.05
	25.2213	7.32					25.2965	6.052
	25.2244	7.322					25.2994	6.054
	25.2275	7.324					25.3023	6.056
	25.2306	7.326					25.3051	6.058
	25.2337	7.328					25.308	6.06
	25.2368	7.33					25.3108	6.062
	25.2399	7.332					25.3137	6.064
	25.243	7.334					25.3165	6.066
	25.2461	7.336					25.3193	6.068
	25.2491	7.338					25.3221	6.07
	25.2522	7.34					25.3249	6.072
	25.2553	7.342					25.3277	6.074
	25.2584	7.344					25.3305	6.076
	25.2615	7.346					25.3333	6.078
	25.2646	7.348					25.336	6.08
	25.2677	7.35					25.3388	6.082
	25.2708	7.352					25.3416	6.084
	25.2738	7.354					25.3443	6.086
	25.2769	7.356					25.347	6.088
	25.28	7.358					25.3498	6.09
	25.2831	7.36					25.3525	6.092
	25.2862	7.362					25.3552	6.094
	25.2893	7.364					25.3579	6.096
	25.2923	7.366					25.3606	6.098
	25.2954	7.368					25.3633	6.1
	25.2985	7.37					25.366	6.102
	25.3016	7.372					25.3687	6.104
	25.3047	7.374					25.3713	6.106
	25.3078	7.376					25.374	6.108
	25.3108	7.378					25.3767	6.11
	25.3139	7.38					25.3793	6.112
	25.317	7.382					25.3819	6.114
	25.3201	7.384					25.3846	6.116
	25.3232	7.386					25.3872	6.118
	25.3263	7.388					25.3898	6.12
	25.3293	7.39					25.3924	6.122
	25.3324	7.392					25.3951	6.124
	25.3355	7.394					25.3977	6.126
	25.3386	7.396					25.4003	6.128
	25.3417	7.398					25.4028	6.13
	25.3448	7.4					25.4054	6.132
	25.3479	7.402					25.408	6.134
	25.351	7.404					25.4106	6.136
	25.3541	7.406					25.4131	6.138
	25.3572	7.408					25.4157	6.14
	25.3602	7.41					25.4182	6.142
	25.3633	7.412					25.4208	6.144
	25.3664	7.414					25.4233	6.146
	25.3695	7.416					25.4258	6.148
	25.3726	7.418					25.4284	6.15
	25.3757	7.42					25.4309	6.152
	25.3788	7.422					25.4334	6.154
	25.3819	7.424					25.4359	6.156
	25.3851	7.426					25.4384	6.158
	25.3882	7.428					25.4409	6.16
	25.3913	7.43					25.4434	6.162
	25.3944	7.432					25.4459	6.164
	25.3975	7.434					25.4483	6.166
	25.4006	7.436					25.4508	6.168
	25.4037	7.438					25.4533	6.17
	25.4068	7.44					25.4557	6.172
	25.41	7.442					25.4582	6.174
	25.4131	7.444					25.4606	6.176
	25.4162	7.446					25.4631	6.178
	25.4193	7.448					25.4655	6.18
	25.4224	7.45					25.468	6.182
	25.4256	7.452					25.4704	6.184
	25.4287	7.454					25.4728	6.186
	25.4318	7.456					25.4752	6.188
	25.435	7.458					25.4776	6.19
	25.4381	7.46					25.48	6.192
	25.4413	7.462					25.4824	6.194
	25.4444	7.464					25.4848	6.196
	25.4475	7.466					25.4872	6.198
	25.4507	7.468					25.4896	6.2
	25.4538	7.47					25.492	6.202
	25.457	7.472					25.4944	6.204
	25.4601	7.474					25.4967	6.206
	25.4633	7.476					25.4991	6.208
	25.4665	7.478					25.5015	6.21
	25.4696	7.48					25.5038	6.212
	25.4728	7.482					25.5062	6.214
	25.476	7.484					25.5085	6.216
	25.4791	7.486					25.5109	6.218
	25.4823	7.488					25.5132	6.22
	25.4855	7.49					25.5155	6.222
	25.4887	7.492					25.5179	6.224
	25.4918	7.494					25.5202	6.226
	25.495	7.496					25.5225	6.228
	25.4982	7.498					25.5248	6.23
	25.5014	7.5					25.5272	6.232
	25.5046	7.502					25.5295	6.234
	25.5078	7.504					25.5318	6.236
	25.511	7.506					25.5341	6.238
	25.5142	7.508					25.5364	6.24
	25.5174	7.51					25.5387	6.242
	25.5206	7.512					25.541	6.244
	25.5239	7.514					25.5432	6.246
	25.5271	7.516					25.5455	6.248
	25.5303	7.518					25.5478	6.25
	25.5335	7.52					25.5501	6.252
	25.5367	7.522					25.5523	6.254
	25.54	7.524					25.5546	6.256
	25.5432	7.526					25.5569	6.258
	25.5465	7.528					25.5591	6.26
	25.5497	7.53					25.5614	6.262
	25.5529	7.532					25.5636	6.264
	25.5562	7.534					25.5659	6.266
	25.5594	7.536					25.5681	6.268
	25.5627	7.538					25.5704	6.27
	25.566	7.54					25.5726	6.272
	25.5692	7.542					25.5748	6.274
	25.5725	7.544					25.5771	6.276
	25.5758	7.546					25.5793	6.278
	25.5791	7.548					25.5815	6.28
	25.5823	7.55					25.5838	6.282
	25.5856	7.552					25.586	6.284
	25.5889	7.554					25.5882	6.286
	25.5922	7.556					25.5904	6.288
	25.5955	7.558					25.5926	6.29
	25.5988	7.56					25.5948	6.292
	25.6021	7.562					25.597	6.294
	25.6054	7.564					25.5992	6.296
	25.6087	7.566					25.6014	6.298
	25.612	7.568					25.6036	6.3
	25.6154	7.57					25.6058	6.302
	25.6187	7.572					25.608	6.304
	25.622	7.574					25.6102	6.306
	25.6254	7.576					25.6124	6.308
	25.6287	7.578					25.6145	6.31
	25.632	7.58					25.6167	6.312
	25.6354	7.582					25.6189	6.314
	25.6387	7.584					25.6211	6.316
	25.6421	7.586					25.6232	6.318
	25.6455	7.588					25.6254	6.32
	25.6488	7.59					25.6276	6.322
	25.6522	7.592					25.6297	6.324
	25.6556	7.594					25.6319	6.326
	25.659	7.596					25.6341	6.328
	25.6623	7.598					25.6362	6.33
	25.6657	7.6					25.6384	6.332
	25.6691	7.602					25.6405	6.334
	25.6725	7.604					25.6427	6.336
	25.6759	7.606					25.6448	6.338
	25.6793	7.608					25.647	6.34
	25.6827	7.61					25.6491	6.342
	25.6862	7.612					25.6513	6.344
	25.6896	7.614					25.6534	6.346
	25.693	7.616					25.6555	6.348
	25.6964	7.618					25.6577	6.35
	25.6999	7.62					25.6598	6.352
	25.7033	7.622					25.6619	6.354
	25.7068	7.624					25.6641	6.356
	25.7102	7.626					25.6662	6.358
	25.7137	7.628					25.6683	6.36
	25.7171	7.63					25.6704	6.362
	25.7206	7.632					25.6726	6.364
	25.7241	7.634					25.6747	6.366
	25.7275	7.636					25.6768	6.368
	25.731	7.638					25.6789	6.37
	25.7345	7.64					25.681	6.372
	25.738	7.642					25.6832	6.374
	25.7415	7.644					25.6853	6.376
	25.745	7.646					25.6874	6.378
	25.7485	7.648					25.6895	6.38
	25.752	7.65					25.6916	6.382
	25.7555	7.652					25.6937	6.384
	25.759	7.654					25.6958	6.386
	25.7626	7.656					25.6979	6.388
	25.7661	7.658					25.7	6.39
	25.7696	7.66					25.7021	6.392
	25.7732	7.662					25.7042	6.394
	25.7767	7.664					25.7063	6.396
	25.7803	7.666					25.7084	6.398
	25.7838	7.668					25.7105	6.4
	25.7874	7.67					25.7126	6.402
	25.791	7.672					25.7147	6.404
	25.7945	7.674					25.7168	6.406
	25.7981	7.676					25.7189	6.408
	25.8017	7.678					25.721	6.41
	25.8053	7.68					25.7231	6.412
	25.8089	7.682					25.7252	6.414
	25.8125	7.684					25.7273	6.416
	25.8161	7.686					25.7294	6.418
	25.8197	7.688					25.7315	6.42
	25.8233	7.69					25.7336	6.422
	25.8269	7.692					25.7356	6.424
	25.8306	7.694					25.7377	6.426
	25.8342	7.696					25.7398	6.428
	25.8378	7.698					25.7419	6.43
	25.8415	7.7					25.744	6.432
	25.8451	7.702					25.7461	6.434
	25.8488	7.704					25.7482	6.436
	25.8525	7.706					25.7502	6.438
	25.8561	7.708					25.7523	6.44
	25.8598	7.71					25.7544	6.442
	25.8635	7.712					25.7565	6.444
	25.8671	7.714					25.7586	6.446
	25.8708	7.716					25.7607	6.448
	25.8745	7.718					25.7627	6.45
	25.8782	7.72					25.7648	6.452
	25.8819	7.722					25.7669	6.454
	25.8856	7.724					25.769	6.456
	25.8894	7.726					25.7711	6.458
	25.8931	7.728					25.7731	6.46
	25.8968	7.73					25.7752	6.462
	25.9005	7.732					25.7773	6.464
	25.9043	7.734					25.7794	6.466
	25.908	7.736					25.7814	6.468
	25.9118	7.738					25.7835	6.47
	25.9155	7.74					25.7856	6.472
	25.9193	7.742					25.7877	6.474
	25.9231	7.744					25.7898	6.476
	25.9268	7.746					25.7918	6.478
	25.9306	7.748					25.7939	6.48
	25.9344	7.75					25.796	6.482
	25.9382	7.752					25.7981	6.484
	25.942	7.754					25.8002	6.486
	25.9458	7.756					25.8022	6.488
	25.9496	7.758					25.8043	6.49
	25.9534	7.76					25.8064	6.492
	25.9572	7.762					25.8085	6.494
	25.961	7.764					25.8106	6.496
	25.9649	7.766					25.8126	6.498
	25.9687	7.768					25.8147	6.5
	25.9725	7.77					25.8168	6.502
	25.9764	7.772					25.8189	6.504
	25.9802	7.774					25.821	6.506
	25.9841	7.776					25.823	6.508
	25.988	7.778					25.8251	6.51
	25.9918	7.78					25.8272	6.512
	25.9957	7.782					25.8293	6.514
	25.9996	7.784					25.8314	6.516
	26.0035	7.786					25.8335	6.518
	26.0074	7.788					25.8355	6.52
	26.0113	7.79					25.8376	6.522
	26.0152	7.792					25.8397	6.524
	26.0191	7.794					25.8418	6.526
	26.023	7.796					25.8439	6.528
	26.0269	7.798					25.846	6.53
	26.0308	7.8					25.8481	6.532
	26.0348	7.802					25.8502	6.534
	26.0387	7.804					25.8522	6.536
	26.0426	7.806					25.8543	6.538
	26.0466	7.808					25.8564	6.54
	26.0506	7.81					25.8585	6.542
	26.0545	7.812					25.8606	6.544
	26.0585	7.814					25.8627	6.546
	26.0625	7.816					25.8648	6.548
	26.0664	7.818					25.8669	6.55
	26.0704	7.82					25.869	6.552
	26.0744	7.822					25.8711	6.554
	26.0784	7.824					25.8732	6.556
	26.0824	7.826					25.8753	6.558
	26.0864	7.828					25.8774	6.56
	26.0904	7.83					25.8795	6.562
	26.0944	7.832					25.8816	6.564
	26.0985	7.834					25.8837	6.566
	26.1025	7.836					25.8858	6.568
	26.1065	7.838					25.8879	6.57
	26.1106	7.84					25.89	6.572
	26.1146	7.842					25.8921	6.574
	26.1187	7.844					25.8942	6.576
	26.1227	7.846					25.8964	6.578
	26.1268	7.848					25.8985	6.58
	26.1309	7.85					25.9006	6.582
	26.135	7.852					25.9027	6.584
	26.139	7.854					25.9048	6.586
	26.1431	7.856					25.9069	6.588
	26.1472	7.858					25.909	6.59
	26.1513	7.86					25.9112	6.592
	26.1554	7.862					25.9133	6.594
	26.1595	7.864					25.9154	6.596
	26.1637	7.866					25.9175	6.598
	26.1678	7.868					25.9197	6.6
	26.1719	7.87					25.9218	6.602
	26.176	7.872					25.9239	6.604
	26.1802	7.874					25.926	6.606
	26.1843	7.876					25.9282	6.608
	26.1885	7.878					25.9303	6.61
	26.1926	7.88					25.9324	6.612
	26.1968	7.882					25.9346	6.614
	26.201	7.884					25.9367	6.616
	26.2051	7.886					25.9388	6.618
	26.2093	7.888					25.941	6.62
	26.2135	7.89					25.9431	6.622
	26.2177	7.892					25.9453	6.624
	26.2219	7.894					25.9474	6.626
	26.2261	7.896					25.9496	6.628
	26.2303	7.898					25.9517	6.63
	26.2345	7.9					25.9539	6.632
	26.2387	7.902					25.956	6.634
	26.243	7.904					25.9582	6.636
	26.2472	7.906					25.9603	6.638
	26.2514	7.908					25.9625	6.64
	26.2557	7.91					25.9646	6.642
	26.2599	7.912					25.9668	6.644
	26.2642	7.914					25.969	6.646
	26.2684	7.916					25.9711	6.648
	26.2727	7.918					25.9733	6.65
	26.277	7.92					25.9755	6.652
	26.2812	7.922					25.9776	6.654
	26.2855	7.924					25.9798	6.656
	26.2898	7.926					25.982	6.658
	26.2941	7.928					25.9842	6.66
	26.2984	7.93					25.9863	6.662
	26.3027	7.932					25.9885	6.664
	26.307	7.934					25.9907	6.666
	26.3113	7.936					25.9929	6.668
	26.3156	7.938					25.9951	6.67
	26.32	7.94					25.9973	6.672
	26.3243	7.942					25.9994	6.674
	26.3286	7.944					26.0016	6.676
	26.333	7.946					26.0038	6.678
	26.3373	7.948					26.006	6.68
	26.3417	7.95					26.0082	6.682
	26.346	7.952					26.0104	6.684
	26.3504	7.954					26.0126	6.686
	26.3548	7.956					26.0148	6.688
	26.3591	7.958					26.017	6.69
	26.3635	7.96					26.0192	6.692
	26.3679	7.962					26.0215	6.694
	26.3723	7.964					26.0237	6.696
	26.3767	7.966					26.0259	6.698
	26.3811	7.968					26.0281	6.7
	26.3855	7.97					26.0303	6.702
	26.3899	7.972					26.0325	6.704
	26.3943	7.974					26.0348	6.706
	26.3987	7.976					26.037	6.708
	26.4032	7.978					26.0392	6.71
	26.4076	7.98					26.0415	6.712
	26.412	7.982					26.0437	6.714
	26.4165	7.984					26.0459	6.716
	26.4209	7.986					26.0482	6.718
	26.4254	7.988					26.0504	6.72
	26.4298	7.99					26.0527	6.722
	26.4343	7.992					26.0549	6.724
	26.4388	7.994					26.0571	6.726
	26.4432	7.996					26.0594	6.728
	26.4477	7.998					26.0616	6.73
	26.4522	8					26.0639	6.732
	26.4567	8.002					26.0662	6.734
	26.4612	8.004					26.0684	6.736
	26.4657	8.006					26.0707	6.738
	26.4702	8.008					26.073	6.74
	26.4747	8.01					26.0752	6.742
	26.4792	8.012					26.0775	6.744
	26.4837	8.014					26.0798	6.746
	26.4882	8.016					26.082	6.748
	26.4928	8.018					26.0843	6.75
	26.4973	8.02					26.0866	6.752
	26.5018	8.022					26.0889	6.754
	26.5064	8.024					26.0912	6.756
	26.5109	8.026					26.0935	6.758
	26.5155	8.028					26.0957	6.76
	26.5201	8.03					26.098	6.762
	26.5246	8.032					26.1003	6.764
	26.5292	8.034					26.1026	6.766
	26.5338	8.036					26.1049	6.768
	26.5383	8.038					26.1072	6.77
	26.5429	8.04					26.1095	6.772
	26.5475	8.042					26.1119	6.774
	26.5521	8.044					26.1142	6.776
	26.5567	8.046					26.1165	6.778
	26.5613	8.048					26.1188	6.78
	26.5659	8.05					26.1211	6.782
	26.5705	8.052					26.1234	6.784
	26.5752	8.054					26.1258	6.786
	26.5798	8.056					26.1281	6.788
	26.5844	8.058					26.1304	6.79
	26.589	8.06					26.1328	6.792
	26.5937	8.062					26.1351	6.794
	26.5983	8.064					26.1374	6.796
	26.603	8.066					26.1398	6.798
	26.6076	8.068					26.1421	6.8
	26.6123	8.07					26.1445	6.802
	26.6169	8.072					26.1468	6.804
	26.6216	8.074					26.1492	6.806
	26.6263	8.076					26.1515	6.808
	26.6309	8.078					26.1539	6.81
	26.6356	8.08					26.1563	6.812
	26.6403	8.082					26.1586	6.814
	26.645	8.084					26.161	6.816
	26.6497	8.086					26.1634	6.818
	26.6544	8.088					26.1657	6.82
	26.6591	8.09					26.1681	6.822
	26.6638	8.092					26.1705	6.824
	26.6685	8.094					26.1729	6.826
	26.6732	8.096					26.1753	6.828
	26.6779	8.098					26.1777	6.83
	26.6826	8.1					26.1801	6.832
	26.6874	8.102					26.1825	6.834
	26.6921	8.104					26.1849	6.836
	26.6968	8.106					26.1873	6.838
	26.7016	8.108					26.1897	6.84
	26.7063	8.11					26.1921	6.842
	26.7111	8.112					26.1945	6.844
	26.7158	8.114					26.1969	6.846
	26.7206	8.116					26.1993	6.848
	26.7253	8.118					26.2017	6.85
	26.7301	8.12					26.2041	6.852
	26.7349	8.122					26.2066	6.854
	26.7397	8.124					26.209	6.856
	26.7444	8.126					26.2114	6.858
	26.7492	8.128					26.2139	6.86
	26.754	8.13					26.2163	6.862
	26.7588	8.132					26.2187	6.864
	26.7636	8.134					26.2212	6.866
	26.7684	8.136					26.2236	6.868
	26.7732	8.138					26.2261	6.87
	26.778	8.14					26.2285	6.872
	26.7828	8.142					26.231	6.874
	26.7876	8.144					26.2335	6.876
	26.7925	8.146					26.2359	6.878
	26.7973	8.148					26.2384	6.88
	26.8021	8.15					26.2408	6.882
	26.8069	8.152					26.2433	6.884
	26.8118	8.154					26.2458	6.886
	26.8166	8.156					26.2483	6.888
	26.8215	8.158					26.2508	6.89
	26.8263	8.16					26.2532	6.892
	26.8312	8.162					26.2557	6.894
	26.836	8.164					26.2582	6.896
	26.8409	8.166					26.2607	6.898
	26.8457	8.168					26.2632	6.9
	26.8506	8.17					26.2657	6.902
	26.8555	8.172					26.2682	6.904
	26.8604	8.174					26.2707	6.906
	26.8652	8.176					26.2732	6.908
	26.8701	8.178					26.2757	6.91
	26.875	8.18					26.2783	6.912
	26.8799	8.182					26.2808	6.914
	26.8848	8.184					26.2833	6.916
	26.8897	8.186					26.2858	6.918
	26.8946	8.188					26.2884	6.92
	26.8995	8.19					26.2909	6.922
	26.9044	8.192					26.2934	6.924
	26.9093	8.194					26.296	6.926
	26.9142	8.196					26.2985	6.928
	26.9192	8.198					26.3011	6.93
	26.9241	8.2					26.3036	6.932
	26.929	8.202					26.3062	6.934
	26.9339	8.204					26.3087	6.936
	26.9389	8.206					26.3113	6.938
	26.9438	8.208					26.3138	6.94
	26.9487	8.21					26.3164	6.942
	26.9537	8.212					26.319	6.944
	26.9586	8.214					26.3215	6.946
	26.9636	8.216					26.3241	6.948
	26.9685	8.218					26.3267	6.95
	26.9735	8.22					26.3293	6.952
	26.9785	8.222					26.3319	6.954
	26.9834	8.224					26.3345	6.956
	26.9884	8.226					26.337	6.958
	26.9934	8.228					26.3396	6.96
	26.9983	8.23					26.3422	6.962
	27.0033	8.232					26.3448	6.964
	27.0083	8.234					26.3475	6.966
	27.0133	8.236					26.3501	6.968
	27.0183	8.238					26.3527	6.97
	27.0232	8.24					26.3553	6.972
	27.0282	8.242					26.3579	6.974
	27.0332	8.244					26.3605	6.976
	27.0382	8.246					26.3632	6.978
	27.0432	8.248					26.3658	6.98
	27.0482	8.25					26.3684	6.982
	27.0533	8.252					26.3711	6.984
	27.0583	8.254					26.3737	6.986
	27.0633	8.256					26.3763	6.988
	27.0683	8.258					26.379	6.99
	27.0733	8.26					26.3816	6.992
	27.0783	8.262					26.3843	6.994
	27.0834	8.264					26.3869	6.996
	27.0884	8.266					26.3896	6.998
	27.0934	8.268					26.3923	7
	27.0985	8.27					26.3949	7.002
	27.1035	8.272					26.3976	7.004
	27.1085	8.274					26.4003	7.006
	27.1136	8.276					26.4029	7.008
	27.1186	8.278					26.4056	7.01
	27.1237	8.28					26.4083	7.012
	27.1287	8.282					26.411	7.014
	27.1338	8.284					26.4137	7.016
	27.1389	8.286					26.4164	7.018
	27.1439	8.288					26.4191	7.02
	27.149	8.29					26.4218	7.022
	27.154	8.292					26.4245	7.024
	27.1591	8.294					26.4272	7.026
	27.1642	8.296					26.4299	7.028
	27.1693	8.298					26.4326	7.03
	27.1743	8.3					26.4353	7.032
	27.1794	8.302					26.438	7.034
	27.1845	8.304					26.4408	7.036
	27.1896	8.306					26.4435	7.038
	27.1947	8.308					26.4462	7.04
	27.1998	8.31					26.449	7.042
	27.2049	8.312					26.4517	7.044
	27.21	8.314					26.4544	7.046
	27.2151	8.316					26.4572	7.048
	27.2202	8.318					26.4599	7.05
	27.2253	8.32					26.4627	7.052
	27.2304	8.322					26.4654	7.054
	27.2355	8.324					26.4682	7.056
	27.2406	8.326					26.471	7.058
	27.2457	8.328					26.4737	7.06
	27.2508	8.33					26.4765	7.062
	27.2559	8.332					26.4793	7.064
	27.2611	8.334					26.482	7.066
	27.2662	8.336					26.4848	7.068
	27.2713	8.338					26.4876	7.07
	27.2764	8.34					26.4904	7.072
	27.2816	8.342					26.4932	7.074
	27.2867	8.344					26.496	7.076
	27.2918	8.346					26.4988	7.078
	27.297	8.348					26.5016	7.08
	27.3021	8.35					26.5044	7.082
	27.3072	8.352					26.5072	7.084
	27.3124	8.354					26.51	7.086
	27.3175	8.356					26.5128	7.088
	27.3227	8.358					26.5156	7.09
	27.3278	8.36					26.5184	7.092
	27.333	8.362					26.5213	7.094
	27.3381	8.364					26.5241	7.096
	27.3433	8.366					26.5269	7.098
	27.3484	8.368					26.5297	7.1
	27.3536	8.37					26.5326	7.102
	27.3588	8.372					26.5354	7.104
	27.3639	8.374					26.5383	7.106
	27.3691	8.376					26.5411	7.108
	27.3743	8.378					26.544	7.11
	27.3794	8.38					26.5468	7.112
	27.3846	8.382					26.5497	7.114
	27.3898	8.384					26.5525	7.116
	27.395	8.386					26.5554	7.118
	27.4001	8.388					26.5583	7.12
	27.4053	8.39					26.5611	7.122
	27.4105	8.392					26.564	7.124
	27.4157	8.394					26.5669	7.126
	27.4209	8.396					26.5698	7.128
	27.4261	8.398					26.5727	7.13
	27.4312	8.4					26.5755	7.132
	27.4364	8.402					26.5784	7.134
	27.4416	8.404					26.5813	7.136
	27.4468	8.406					26.5842	7.138
	27.452	8.408					26.5871	7.14
	27.4572	8.41					26.59	7.142
	27.4624	8.412					26.5929	7.144
	27.4676	8.414					26.5959	7.146
	27.4728	8.416					26.5988	7.148
	27.478	8.418					26.6017	7.15
	27.4832	8.42					26.6046	7.152
	27.4884	8.422					26.6075	7.154
	27.4936	8.424					26.6105	7.156
	27.4989	8.426					26.6134	7.158
	27.5041	8.428					26.6163	7.16
	27.5093	8.43					26.6193	7.162
	27.5145	8.432					26.6222	7.164
	27.5197	8.434					26.6252	7.166
	27.5249	8.436					26.6281	7.168
	27.5302	8.438					26.6311	7.17
	27.5354	8.44					26.634	7.172
	27.5406	8.442					26.637	7.174
	27.5458	8.444					26.6399	7.176
	27.5511	8.446					26.6429	7.178
	27.5563	8.448					26.6459	7.18
	27.5615	8.45					26.6488	7.182
	27.5668	8.452					26.6518	7.184
	27.572	8.454					26.6548	7.186
	27.5772	8.456					26.6578	7.188
	27.5825	8.458					26.6608	7.19
	27.5877	8.46					26.6638	7.192
	27.5929	8.462					26.6667	7.194
	27.5982	8.464					26.6697	7.196
	27.6034	8.466					26.6727	7.198
	27.6087	8.468					26.6757	7.2
	27.6139	8.47					26.6787	7.202
	27.6192	8.472					26.6818	7.204
	27.6244	8.474					26.6848	7.206
	27.6296	8.476					26.6878	7.208
	27.6349	8.478					26.6908	7.21
	27.6402	8.48					26.6938	7.212
	27.6454	8.482					26.6969	7.214
	27.6507	8.484					26.6999	7.216
	27.6559	8.486					26.7029	7.218
	27.6612	8.488					26.7059	7.22
	27.6664	8.49					26.709	7.222
	27.6717	8.492					26.712	7.224
	27.6769	8.494					26.7151	7.226
	27.6822	8.496					26.7181	7.228
	27.6875	8.498					26.7212	7.23
	27.6927	8.5					26.7242	7.232
	27.698	8.502					26.7273	7.234
	27.7033	8.504					26.7303	7.236
	27.7085	8.506					26.7334	7.238
	27.7138	8.508					26.7365	7.24
	27.7191	8.51					26.7395	7.242
	27.7243	8.512					26.7426	7.244
	27.7296	8.514					26.7457	7.246
	27.7349	8.516					26.7488	7.248
	27.7402	8.518					26.7519	7.25
	27.7454	8.52					26.755	7.252
	27.7507	8.522					26.758	7.254
	27.756	8.524					26.7611	7.256
	27.7613	8.526					26.7642	7.258
	27.7665	8.528					26.7673	7.26
	27.7718	8.53					26.7704	7.262
	27.7771	8.532					26.7735	7.264
	27.7824	8.534					26.7767	7.266
	27.7877	8.536					26.7798	7.268
	27.793	8.538					26.7829	7.27
	27.7982	8.54					26.786	7.272
	27.8035	8.542					26.7891	7.274
	27.8088	8.544					26.7923	7.276
	27.8141	8.546					26.7954	7.278
	27.8194	8.548					26.7985	7.28
	27.8247	8.55					26.8016	7.282
	27.83	8.552					26.8048	7.284
	27.8353	8.554					26.8079	7.286
	27.8406	8.556					26.8111	7.288
	27.8459	8.558					26.8142	7.29
	27.8511	8.56					26.8174	7.292
	27.8564	8.562					26.8205	7.294
	27.8617	8.564					26.8237	7.296
	27.867	8.566					26.8268	7.298
	27.8723	8.568					26.83	7.3
	27.8776	8.57					26.8332	7.302
	27.8829	8.572					26.8363	7.304
	27.8882	8.574					26.8395	7.306
	27.8935	8.576					26.8427	7.308
	27.8988	8.578					26.8459	7.31
	27.9041	8.58					26.8491	7.312
	27.9094	8.582					26.8522	7.314
	27.9148	8.584					26.8554	7.316
	27.9201	8.586					26.8586	7.318
	27.9254	8.588					26.8618	7.32
	27.9307	8.59					26.865	7.322
	27.936	8.592					26.8682	7.324
	27.9413	8.594					26.8714	7.326
	27.9466	8.596					26.8746	7.328
	27.9519	8.598					26.8778	7.33
	27.9572	8.6					26.881	7.332
	27.9625	8.602					26.8843	7.334
	27.9679	8.604					26.8875	7.336
	27.9732	8.606					26.8907	7.338
	27.9785	8.608					26.8939	7.34
	27.9838	8.61					26.8971	7.342
	27.9891	8.612					26.9004	7.344
	27.9944	8.614					26.9036	7.346
	27.9998	8.616					26.9069	7.348
	28.0051	8.618					26.9101	7.35
	28.0104	8.62					26.9133	7.352
	28.0157	8.622					26.9166	7.354
	28.021	8.624					26.9198	7.356
	28.0264	8.626					26.9231	7.358
	28.0317	8.628					26.9263	7.36
	28.037	8.63					26.9296	7.362
	28.0423	8.632					26.9329	7.364
	28.0477	8.634					26.9361	7.366
	28.053	8.636					26.9394	7.368
	28.0583	8.638					26.9427	7.37
	28.0636	8.64					26.9459	7.372
	28.069	8.642					26.9492	7.374
	28.0743	8.644					26.9525	7.376
	28.0796	8.646					26.9558	7.378
	28.085	8.648					26.959	7.38
	28.0903	8.65					26.9623	7.382
	28.0956	8.652					26.9656	7.384
	28.101	8.654					26.9689	7.386
	28.1063	8.656					26.9722	7.388
	28.1116	8.658					26.9755	7.39
	28.117	8.66					26.9788	7.392
	28.1223	8.662					26.9821	7.394
	28.1276	8.664					26.9854	7.396
	28.133	8.666					26.9887	7.398
	28.1383	8.668					26.992	7.4
	28.1437	8.67					26.9954	7.402
	28.149	8.672					26.9987	7.404
	28.1543	8.674					27.002	7.406
	28.1597	8.676					27.0053	7.408
	28.165	8.678					27.0087	7.41
	28.1704	8.68					27.012	7.412
	28.1757	8.682					27.0153	7.414
	28.1811	8.684					27.0186	7.416
	28.1864	8.686					27.022	7.418
	28.1918	8.688					27.0253	7.42
	28.1971	8.69					27.0287	7.422
	28.2024	8.692					27.032	7.424
	28.2078	8.694					27.0354	7.426
	28.2131	8.696					27.0387	7.428
	28.2185	8.698					27.0421	7.43
	28.2239	8.7					27.0454	7.432
	28.2292	8.702					27.0488	7.434
	28.2346	8.704					27.0522	7.436
	28.2399	8.706					27.0555	7.438
	28.2453	8.708					27.0589	7.44
	28.2506	8.71					27.0623	7.442
	28.256	8.712					27.0656	7.444
	28.2613	8.714					27.069	7.446
	28.2667	8.716					27.0724	7.448
	28.2721	8.718					27.0758	7.45
	28.2774	8.72					27.0792	7.452
	28.2828	8.722					27.0826	7.454
	28.2881	8.724					27.0859	7.456
	28.2935	8.726					27.0893	7.458
	28.2989	8.728					27.0927	7.46
	28.3042	8.73					27.0961	7.462
	28.3096	8.732					27.0995	7.464
	28.315	8.734					27.1029	7.466
	28.3203	8.736					27.1063	7.468
	28.3257	8.738					27.1097	7.47
	28.3311	8.74					27.1132	7.472
	28.3364	8.742					27.1166	7.474
	28.3418	8.744					27.12	7.476
	28.3472	8.746					27.1234	7.478
	28.3526	8.748					27.1268	7.48
	28.3579	8.75					27.1303	7.482
	28.3633	8.752					27.1337	7.484
	28.3687	8.754					27.1371	7.486
	28.3741	8.756					27.1405	7.488
	28.3794	8.758					27.144	7.49
	28.3848	8.76					27.1474	7.492
	28.3902	8.762					27.1509	7.494
	28.3956	8.764					27.1543	7.496
	28.401	8.766					27.1577	7.498
	28.4064	8.768					27.1612	7.5
	28.4117	8.77					27.1646	7.502
	28.4171	8.772					27.1681	7.504
	28.4225	8.774					27.1716	7.506
	28.4279	8.776					27.175	7.508
	28.4333	8.778					27.1785	7.51
	28.4387	8.78					27.1819	7.512
	28.4441	8.782					27.1854	7.514
	28.4495	8.784					27.1889	7.516
	28.4549	8.786					27.1923	7.518
	28.4603	8.788					27.1958	7.52
	28.4657	8.79					27.1993	7.522
	28.4711	8.792					27.2028	7.524
	28.4765	8.794					27.2062	7.526
	28.4819	8.796					27.2097	7.528
	28.4873	8.798					27.2132	7.53
	28.4927	8.8					27.2167	7.532
	28.4981	8.802					27.2202	7.534
	28.5035	8.804					27.2237	7.536
	28.5089	8.806					27.2272	7.538
	28.5143	8.808					27.2307	7.54
	28.5197	8.81					27.2342	7.542
	28.5251	8.812					27.2377	7.544
	28.5305	8.814					27.2412	7.546
	28.536	8.816					27.2447	7.548
	28.5414	8.818					27.2482	7.55
	28.5468	8.82					27.2517	7.552
	28.5522	8.822					27.2552	7.554
	28.5576	8.824					27.2587	7.556
	28.563	8.826					27.2623	7.558
	28.5685	8.828					27.2658	7.56
	28.5739	8.83					27.2693	7.562
	28.5793	8.832					27.2728	7.564
	28.5848	8.834					27.2764	7.566
	28.5902	8.836					27.2799	7.568
	28.5956	8.838					27.2834	7.57
	28.6011	8.84					27.287	7.572
	28.6065	8.842					27.2905	7.574
	28.6119	8.844					27.294	7.576
	28.6174	8.846					27.2976	7.578
	28.6228	8.848					27.3011	7.58
	28.6283	8.85					27.3047	7.582
	28.6337	8.852					27.3082	7.584
	28.6391	8.854					27.3118	7.586
	28.6446	8.856					27.3153	7.588
	28.65	8.858					27.3189	7.59
	28.6555	8.86					27.3224	7.592
	28.6609	8.862					27.326	7.594
	28.6664	8.864					27.3296	7.596
	28.6719	8.866					27.3331	7.598
	28.6773	8.868					27.3367	7.6
	28.6828	8.87					27.3403	7.602
	28.6882	8.872					27.3438	7.604
	28.6937	8.874					27.3474	7.606
	28.6992	8.876					27.351	7.608
	28.7047	8.878					27.3546	7.61
	28.7101	8.88					27.3581	7.612
	28.7156	8.882					27.3617	7.614
	28.7211	8.884					27.3653	7.616
	28.7266	8.886					27.3689	7.618
	28.732	8.888					27.3725	7.62
	28.7375	8.89					27.3761	7.622
	28.743	8.892					27.3797	7.624
	28.7485	8.894					27.3833	7.626
	28.754	8.896					27.3869	7.628
	28.7595	8.898					27.3905	7.63
	28.765	8.9					27.3941	7.632
	28.7705	8.902					27.3977	7.634
	28.776	8.904					27.4013	7.636
	28.7815	8.906					27.4049	7.638
	28.787	8.908					27.4085	7.64
	28.7925	8.91					27.4121	7.642
	28.798	8.912					27.4157	7.644
	28.8035	8.914					27.4193	7.646
	28.809	8.916					27.423	7.648
	28.8146	8.918					27.4266	7.65
	28.8201	8.92					27.4302	7.652
	28.8256	8.922					27.4338	7.654
	28.8311	8.924					27.4375	7.656
	28.8367	8.926					27.4411	7.658
	28.8422	8.928					27.4447	7.66
	28.8477	8.93					27.4483	7.662
	28.8533	8.932					27.452	7.664
	28.8588	8.934					27.4556	7.666
	28.8643	8.936					27.4593	7.668
	28.8699	8.938					27.4629	7.67
	28.8754	8.94					27.4665	7.672
	28.881	8.942					27.4702	7.674
	28.8866	8.944					27.4738	7.676
	28.8921	8.946					27.4775	7.678
	28.8977	8.948					27.4811	7.68
	28.9032	8.95					27.4848	7.682
	28.9088	8.952					27.4884	7.684
	28.9144	8.954					27.4921	7.686
	28.92	8.956					27.4958	7.688
	28.9255	8.958					27.4994	7.69
	28.9311	8.96					27.5031	7.692
	28.9367	8.962					27.5067	7.694
	28.9423	8.964					27.5104	7.696
	28.9479	8.966					27.5141	7.698
	28.9535	8.968					27.5178	7.7
	28.9591	8.97					27.5214	7.702
	28.9647	8.972					27.5251	7.704
	28.9703	8.974					27.5288	7.706
	28.9759	8.976					27.5325	7.708
	28.9815	8.978					27.5361	7.71
	28.9872	8.98					27.5398	7.712
	28.9928	8.982					27.5435	7.714
	28.9984	8.984					27.5472	7.716
	29.004	8.986					27.5509	7.718
	29.0097	8.988					27.5546	7.72
	29.0153	8.99					27.5583	7.722
	29.0209	8.992					27.5619	7.724
	29.0266	8.994					27.5656	7.726
	29.0322	8.996					27.5693	7.728
	29.0379	8.998					27.573	7.73
	29.0436	9					27.5767	7.732
	29.0492	9.002					27.5804	7.734
	29.0549	9.004					27.5841	7.736
	29.0606	9.006					27.5878	7.738
	29.0662	9.008					27.5916	7.74
	29.0719	9.01					27.5953	7.742
	29.0776	9.012					27.599	7.744
	29.0833	9.014					27.6027	7.746
	29.089	9.016					27.6064	7.748
	29.0947	9.018					27.6101	7.75
	29.1004	9.02					27.6138	7.752
	29.1061	9.022					27.6176	7.754
	29.1118	9.024					27.6213	7.756
	29.1175	9.026					27.625	7.758
	29.1233	9.028					27.6287	7.76
	29.129	9.03					27.6325	7.762
	29.1347	9.032					27.6362	7.764
	29.1404	9.034					27.6399	7.766
	29.1462	9.036					27.6437	7.768
	29.1519	9.038					27.6474	7.77
	29.1577	9.04					27.6511	7.772
	29.1634	9.042					27.6549	7.774
	29.1692	9.044					27.6586	7.776
	29.175	9.046					27.6623	7.778
	29.1808	9.048					27.6661	7.78
	29.1865	9.05					27.6698	7.782
	29.1923	9.052					27.6736	7.784
	29.1981	9.054					27.6773	7.786
	29.2039	9.056					27.6811	7.788
	29.2097	9.058					27.6848	7.79
	29.2155	9.06					27.6886	7.792
	29.2213	9.062					27.6923	7.794
	29.2271	9.064					27.6961	7.796
	29.233	9.066					27.6999	7.798
	29.2388	9.068					27.7036	7.8
	29.2446	9.07					27.7074	7.802
	29.2505	9.072					27.7111	7.804
	29.2563	9.074					27.7149	7.806
	29.2622	9.076					27.7187	7.808
	29.268	9.078					27.7224	7.81
	29.2739	9.08					27.7262	7.812
	29.2798	9.082					27.73	7.814
	29.2857	9.084					27.7337	7.816
	29.2915	9.086					27.7375	7.818
	29.2974	9.088					27.7413	7.82
	29.3033	9.09					27.7451	7.822
	29.3092	9.092					27.7489	7.824
	29.3151	9.094					27.7526	7.826
	29.3211	9.096					27.7564	7.828
	29.327	9.098					27.7602	7.83
	29.3329	9.1					27.764	7.832
	29.3389	9.102					27.7678	7.834
	29.3448	9.104					27.7716	7.836
	29.3508	9.106					27.7754	7.838
	29.3567	9.108					27.7792	7.84
	29.3627	9.11					27.7829	7.842
	29.3687	9.112					27.7867	7.844
	29.3746	9.114					27.7905	7.846
	29.3806	9.116					27.7943	7.848
	29.3866	9.118					27.7981	7.85
	29.3926	9.12					27.8019	7.852
	29.3986	9.122					27.8057	7.854
	29.4046	9.124					27.8095	7.856
	29.4107	9.126					27.8134	7.858
	29.4167	9.128					27.8172	7.86
	29.4227	9.13					27.821	7.862
	29.4288	9.132					27.8248	7.864
	29.4349	9.134					27.8286	7.866
	29.4409	9.136					27.8324	7.868
	29.447	9.138					27.8362	7.87
	29.4531	9.14					27.84	7.872
	29.4592	9.142					27.8439	7.874
	29.4653	9.144					27.8477	7.876
	29.4714	9.146					27.8515	7.878
	29.4775	9.148					27.8553	7.88
	29.4836	9.15					27.8592	7.882
	29.4897	9.152					27.863	7.884
	29.4959	9.154					27.8668	7.886
	29.502	9.156					27.8706	7.888
	29.5082	9.158					27.8745	7.89
	29.5143	9.16					27.8783	7.892
	29.5205	9.162					27.8821	7.894
	29.5267	9.164					27.886	7.896
	29.5329	9.166					27.8898	7.898
	29.5391	9.168					27.8936	7.9
	29.5453	9.17					27.8975	7.902
	29.5515	9.172					27.9013	7.904
	29.5577	9.174					27.9052	7.906
	29.564	9.176					27.909	7.908
	29.5702	9.178					27.9129	7.91
	29.5765	9.18					27.9167	7.912
	29.5827	9.182					27.9206	7.914
	29.589	9.184					27.9244	7.916
	29.5953	9.186					27.9283	7.918
	29.6016	9.188					27.9321	7.92
	29.6079	9.19					27.936	7.922
	29.6142	9.192					27.9398	7.924
	29.6205	9.194					27.9437	7.926
	29.6269	9.196					27.9475	7.928
	29.6332	9.198					27.9514	7.93
	29.6396	9.2					27.9553	7.932
	29.6459	9.202					27.9591	7.934
	29.6523	9.204					27.963	7.936
	29.6587	9.206					27.9668	7.938
	29.6651	9.208					27.9707	7.94
	29.6715	9.21					27.9746	7.942
	29.6779	9.212					27.9785	7.944
	29.6844	9.214					27.9823	7.946
	29.6908	9.216					27.9862	7.948
	29.6973	9.218					27.9901	7.95
	29.7037	9.22					27.994	7.952
	29.7102	9.222					27.9978	7.954
	29.7167	9.224					28.0017	7.956
	29.7232	9.226					28.0056	7.958
	29.7297	9.228					28.0095	7.96
	29.7362	9.23					28.0134	7.962
	29.7427	9.232					28.0172	7.964
	29.7493	9.234					28.0211	7.966
	29.7558	9.236					28.025	7.968
	29.7624	9.238					28.0289	7.97
	29.769	9.24					28.0328	7.972
	29.7756	9.242					28.0367	7.974
	29.7822	9.244					28.0406	7.976
	29.7888	9.246					28.0445	7.978
	29.7954	9.248					28.0484	7.98
	29.802	9.25					28.0523	7.982
	29.8087	9.252					28.0562	7.984
	29.8154	9.254					28.0601	7.986
	29.822	9.256					28.064	7.988
	29.8287	9.258					28.0679	7.99
	29.8354	9.26					28.0718	7.992
	29.8421	9.262					28.0757	7.994
	29.8489	9.264					28.0796	7.996
	29.8556	9.266					28.0835	7.998
	29.8624	9.268					28.0874	8
	29.8691	9.27					28.0913	8.002
	29.8759	9.272					28.0952	8.004
	29.8827	9.274					28.0991	8.006
	29.8895	9.276					28.1031	8.008
	29.8963	9.278					28.107	8.01
	29.9032	9.28					28.1109	8.012
	29.91	9.282					28.1148	8.014
	29.9169	9.284					28.1187	8.016
	29.9238	9.286					28.1227	8.018
	29.9307	9.288					28.1266	8.02
	29.9376	9.29					28.1305	8.022
	29.9445	9.292					28.1344	8.024
	29.9514	9.294					28.1384	8.026
	29.9584	9.296					28.1423	8.028
	29.9653	9.298					28.1462	8.03
	29.9723	9.3					28.1502	8.032
	29.9793	9.302					28.1541	8.034
	29.9863	9.304					28.158	8.036
	29.9933	9.306					28.162	8.038
	30.0004	9.308					28.1659	8.04
	30.0074	9.31					28.1698	8.042
	30.0145	9.312					28.1738	8.044
	30.0216	9.314					28.1777	8.046
	30.0287	9.316					28.1817	8.048
	30.0358	9.318					28.1856	8.05
	30.0429	9.32					28.1896	8.052
	30.0501	9.322					28.1935	8.054
	30.0572	9.324					28.1975	8.056
	30.0644	9.326					28.2014	8.058
	30.0716	9.328					28.2054	8.06
	30.0788	9.33					28.2093	8.062
	30.0861	9.332					28.2133	8.064
	30.0933	9.334					28.2172	8.066
	30.1006	9.336					28.2212	8.068
	30.1078	9.338					28.2251	8.07
	30.1151	9.34					28.2291	8.072
	30.1224	9.342					28.2331	8.074
	30.1298	9.344					28.237	8.076
	30.1371	9.346					28.241	8.078
	30.1445	9.348					28.245	8.08
	30.1519	9.35					28.2489	8.082
	30.1593	9.352					28.2529	8.084
	30.1667	9.354					28.2569	8.086
	30.1741	9.356					28.2608	8.088
	30.1816	9.358					28.2648	8.09
	30.189	9.36					28.2688	8.092
	30.1965	9.362					28.2728	8.094
	30.204	9.364					28.2767	8.096
	30.2116	9.366					28.2807	8.098
	30.2191	9.368					28.2847	8.1
	30.2267	9.37					28.2887	8.102
	30.2342	9.372					28.2927	8.104
	30.2418	9.374					28.2967	8.106
	30.2495	9.376					28.3006	8.108
	30.2571	9.378					28.3046	8.11
	30.2648	9.38					28.3086	8.112
	30.2724	9.382					28.3126	8.114
	30.2801	9.384					28.3166	8.116
	30.2878	9.386					28.3206	8.118
	30.2956	9.388					28.3246	8.12
	30.3033	9.39					28.3286	8.122
	30.3111	9.392					28.3326	8.124
	30.3189	9.394					28.3366	8.126
	30.3267	9.396					28.3406	8.128
	30.3345	9.398					28.3446	8.13
	30.3424	9.4					28.3486	8.132
	30.3503	9.402					28.3526	8.134
	30.3582	9.404					28.3566	8.136
	30.3661	9.406					28.3606	8.138
	30.374	9.408					28.3646	8.14
	30.382	9.41					28.3687	8.142
	30.3899	9.412					28.3727	8.144
	30.3979	9.414					28.3767	8.146
	30.406	9.416					28.3807	8.148
	30.414	9.418					28.3847	8.15
	30.4221	9.42					28.3887	8.152
	30.4302	9.422					28.3928	8.154
	30.4383	9.424					28.3968	8.156
	30.4464	9.426					28.4008	8.158
	30.4546	9.428					28.4048	8.16
	30.4627	9.43					28.4089	8.162
	30.4709	9.432					28.4129	8.164
	30.4791	9.434					28.4169	8.166
	30.4874	9.436					28.421	8.168
	30.4956	9.438					28.425	8.17
	30.5039	9.44					28.429	8.172
	30.5122	9.442					28.4331	8.174
	30.5206	9.444					28.4371	8.176
	30.5289	9.446					28.4412	8.178
	30.5373	9.448					28.4452	8.18
	30.5457	9.45					28.4492	8.182
	30.5541	9.452					28.4533	8.184
	30.5626	9.454					28.4573	8.186
	30.5711	9.456					28.4614	8.188
	30.5796	9.458					28.4654	8.19
	30.5881	9.46					28.4695	8.192
	30.5966	9.462					28.4735	8.194
	30.6052	9.464					28.4776	8.196
	30.6138	9.466					28.4817	8.198
	30.6224	9.468					28.4857	8.2
	30.6311	9.47					28.4898	8.202
	30.6398	9.472					28.4938	8.204
	30.6485	9.474					28.4979	8.206
	30.6572	9.476					28.502	8.208
	30.6659	9.478					28.506	8.21
	30.6747	9.48					28.5101	8.212
	30.6835	9.482					28.5142	8.214
	30.6923	9.484					28.5182	8.216
	30.7012	9.486					28.5223	8.218
	30.7101	9.488					28.5264	8.22
	30.719	9.49					28.5305	8.222
	30.7279	9.492					28.5346	8.224
	30.7369	9.494					28.5386	8.226
	30.7458	9.496					28.5427	8.228
	30.7549	9.498					28.5468	8.23
	30.7639	9.5					28.5509	8.232
	30.773	9.502					28.555	8.234
	30.7821	9.504					28.5591	8.236
	30.7912	9.506					28.5632	8.238
	30.8003	9.508					28.5673	8.24
	30.8095	9.51					28.5714	8.242
	30.8187	9.512					28.5755	8.244
	30.8279	9.514					28.5796	8.246
	30.8372	9.516					28.5837	8.248
	30.8465	9.518					28.5878	8.25
	30.8558	9.52					28.5919	8.252
	30.8652	9.522					28.596	8.254
	30.8745	9.524					28.6001	8.256
	30.884	9.526					28.6042	8.258
	30.8934	9.528					28.6083	8.26
	30.9029	9.53					28.6124	8.262
	30.9123	9.532					28.6165	8.264
	30.9219	9.534					28.6206	8.266
	30.9314	9.536					28.6248	8.268
	30.941	9.538					28.6289	8.27
	30.9506	9.54					28.633	8.272
	30.9603	9.542					28.6371	8.274
	30.9699	9.544					28.6413	8.276
	30.9796	9.546					28.6454	8.278
	30.9894	9.548					28.6495	8.28
	30.9992	9.55					28.6537	8.282
	31.009	9.552					28.6578	8.284
	31.0188	9.554					28.6619	8.286
	31.0286	9.556					28.6661	8.288
	31.0385	9.558					28.6702	8.29
	31.0485	9.56					28.6744	8.292
	31.0584	9.562					28.6785	8.294
	31.0684	9.564					28.6827	8.296
	31.0784	9.566					28.6868	8.298
	31.0885	9.568					28.691	8.3
	31.0986	9.57					28.6951	8.302
	31.1087	9.572					28.6993	8.304
	31.1189	9.574					28.7034	8.306
	31.129	9.576					28.7076	8.308
	31.1393	9.578					28.7118	8.31
	31.1495	9.58					28.7159	8.312
	31.1598	9.582					28.7201	8.314
	31.1701	9.584					28.7243	8.316
	31.1805	9.586					28.7284	8.318
	31.1909	9.588					28.7326	8.32
	31.2013	9.59					28.7368	8.322
	31.2117	9.592					28.741	8.324
	31.2222	9.594					28.7451	8.326
	31.2328	9.596					28.7493	8.328
	31.2433	9.598					28.7535	8.33
	31.2539	9.6					28.7577	8.332
	31.2646	9.602					28.7619	8.334
	31.2752	9.604					28.7661	8.336
	31.2859	9.606					28.7703	8.338
	31.2967	9.608					28.7745	8.34
	31.3075	9.61					28.7787	8.342
	31.3183	9.612					28.7829	8.344
	31.3291	9.614					28.7871	8.346
	31.34	9.616					28.7913	8.348
	31.3509	9.618					28.7955	8.35
	31.3619	9.62					28.7997	8.352
	31.3729	9.622					28.8039	8.354
	31.3839	9.624					28.8081	8.356
	31.395	9.626					28.8124	8.358
	31.4061	9.628					28.8166	8.36
	31.4173	9.63					28.8208	8.362
	31.4284	9.632					28.825	8.364
	31.4397	9.634					28.8292	8.366
	31.4509	9.636					28.8335	8.368
	31.4622	9.638					28.8377	8.37
	31.4736	9.64					28.8419	8.372
	31.485	9.642					28.8462	8.374
	31.4964	9.644					28.8504	8.376
	31.5078	9.646					28.8547	8.378
	31.5193	9.648					28.8589	8.38
	31.5309	9.65					28.8632	8.382
	31.5425	9.652					28.8674	8.384
	31.5541	9.654					28.8717	8.386
	31.5657	9.656					28.8759	8.388
	31.5774	9.658					28.8802	8.39
	31.5892	9.66					28.8844	8.392
	31.601	9.662					28.8887	8.394
	31.6128	9.664					28.893	8.396
	31.6247	9.666					28.8972	8.398
	31.6366	9.668					28.9015	8.4
	31.6485	9.67					28.9058	8.402
	31.6605	9.672					28.9101	8.404
	31.6725	9.674					28.9143	8.406
	31.6846	9.676					28.9186	8.408
	31.6967	9.678					28.9229	8.41
	31.7089	9.68					28.9272	8.412
	31.7211	9.682					28.9315	8.414
	31.7333	9.684					28.9358	8.416
	31.7456	9.686					28.9401	8.418
	31.758	9.688					28.9444	8.42
	31.7703	9.69					28.9487	8.422
	31.7828	9.692					28.953	8.424
	31.7952	9.694					28.9573	8.426
	31.8077	9.696					28.9616	8.428
	31.8203	9.698					28.9659	8.43
	31.8329	9.7					28.9702	8.432
	31.8455	9.702					28.9746	8.434
	31.8582	9.704					28.9789	8.436
	31.871	9.706					28.9832	8.438
	31.8837	9.708					28.9875	8.44
	31.8966	9.71					28.9919	8.442
	31.9094	9.712					28.9962	8.444
	31.9224	9.714					29.0006	8.446
	31.9353	9.716					29.0049	8.448
	31.9483	9.718					29.0092	8.45
	31.9614	9.72					29.0136	8.452
	31.9745	9.722					29.0179	8.454
	31.9876	9.724					29.0223	8.456
	32.0008	9.726					29.0267	8.458
	32.0141	9.728					29.031	8.46
	32.0274	9.73					29.0354	8.462
	32.0407	9.732					29.0397	8.464
	32.0541	9.734					29.0441	8.466
	32.0676	9.736					29.0485	8.468
	32.0811	9.738					29.0529	8.47
	32.0946	9.74					29.0572	8.472
	32.1082	9.742					29.0616	8.474
	32.1218	9.744					29.066	8.476
	32.1355	9.746					29.0704	8.478
	32.1493	9.748					29.0748	8.48
	32.163	9.75					29.0792	8.482
	32.1769	9.752					29.0836	8.484
	32.1908	9.754					29.088	8.486
	32.2047	9.756					29.0924	8.488
	32.2187	9.758					29.0968	8.49
	32.2327	9.76					29.1012	8.492
	32.2468	9.762					29.1057	8.494
	32.261	9.764					29.1101	8.496
	32.2752	9.766					29.1145	8.498
	32.2894	9.768					29.1189	8.5
	32.3037	9.77					29.1234	8.502
	32.3181	9.772					29.1278	8.504
	32.3325	9.774					29.1322	8.506
	32.347	9.776					29.1367	8.508
	32.3615	9.778					29.1411	8.51
	32.376	9.78					29.1456	8.512
	32.3907	9.782					29.15	8.514
	32.4053	9.784					29.1545	8.516
	32.4201	9.786					29.159	8.518
	32.4348	9.788					29.1634	8.52
	32.4497	9.79					29.1679	8.522
	32.4646	9.792					29.1724	8.524
	32.4795	9.794					29.1768	8.526
	32.4945	9.796					29.1813	8.528
	32.5096	9.798					29.1858	8.53
	32.5247	9.8					29.1903	8.532
	32.5399	9.802					29.1948	8.534
	32.5551	9.804					29.1993	8.536
	32.5704	9.806					29.2038	8.538
	32.5857	9.808					29.2083	8.54
	32.6011	9.81					29.2128	8.542
	32.6166	9.812					29.2173	8.544
	32.6321	9.814					29.2218	8.546
	32.6477	9.816					29.2264	8.548
	32.6633	9.818					29.2309	8.55
	32.679	9.82					29.2354	8.552
	32.6947	9.822					29.2399	8.554
	32.7105	9.824					29.2445	8.556
	32.7264	9.826					29.249	8.558
	32.7423	9.828					29.2536	8.56
	32.7583	9.83					29.2581	8.562
	32.7744	9.832					29.2627	8.564
	32.7905	9.834					29.2672	8.566
	32.8066	9.836					29.2718	8.568
	32.8228	9.838					29.2764	8.57
	32.8391	9.84					29.2809	8.572
	32.8555	9.842					29.2855	8.574
	32.8719	9.844					29.2901	8.576
	32.8883	9.846					29.2947	8.578
	32.9049	9.848					29.2993	8.58
	32.9215	9.85					29.3039	8.582
	32.9381	9.852					29.3085	8.584
	32.9548	9.854					29.3131	8.586
	32.9716	9.856					29.3177	8.588
	32.9885	9.858					29.3223	8.59
	33.0054	9.86					29.3269	8.592
	33.0223	9.862					29.3315	8.594
	33.0394	9.864					29.3362	8.596
	33.0565	9.866					29.3408	8.598
	33.0736	9.868					29.3454	8.6
	33.0909	9.87					29.3501	8.602
	33.1081	9.872					29.3547	8.604
	33.1255	9.874					29.3594	8.606
	33.1429	9.876					29.364	8.608
	33.1604	9.878					29.3687	8.61
	33.178	9.88					29.3734	8.612
	33.1956	9.882					29.378	8.614
	33.2133	9.884					29.3827	8.616
	33.231	9.886					29.3874	8.618
	33.2488	9.888					29.3921	8.62
	33.2667	9.89					29.3968	8.622
	33.2847	9.892					29.4015	8.624
	33.3027	9.894					29.4062	8.626
	33.3208	9.896					29.4109	8.628
	33.3389	9.898					29.4156	8.63
	33.3572	9.9					29.4203	8.632
	33.3755	9.902					29.425	8.634
	33.3938	9.904					29.4297	8.636
	33.4123	9.906					29.4345	8.638
	33.4308	9.908					29.4392	8.64
	33.4493	9.91					29.4439	8.642
	33.468	9.912					29.4487	8.644
	33.4867	9.914					29.4535	8.646
	33.5055	9.916					29.4582	8.648
	33.5243	9.918					29.463	8.65
	33.5433	9.92					29.4677	8.652
	33.5623	9.922					29.4725	8.654
	33.5813	9.924					29.4773	8.656
	33.6005	9.926					29.4821	8.658
	33.6197	9.928					29.4869	8.66
	33.639	9.93					29.4917	8.662
	33.6583	9.932					29.4965	8.664
	33.6778	9.934					29.5013	8.666
	33.6973	9.936					29.5061	8.668
	33.7169	9.938					29.5109	8.67
	33.7365	9.94					29.5157	8.672
	33.7563	9.942					29.5206	8.674
	33.7761	9.944					29.5254	8.676
	33.7959	9.946					29.5303	8.678
	33.8159	9.948					29.5351	8.68
	33.8359	9.95					29.54	8.682
	33.856	9.952					29.5448	8.684
	33.8762	9.954					29.5497	8.686
	33.8965	9.956					29.5546	8.688
	33.9168	9.958					29.5594	8.69
	33.9372	9.96					29.5643	8.692
	33.9577	9.962					29.5692	8.694
	33.9783	9.964					29.5741	8.696
	33.9989	9.966					29.579	8.698
	34.0197	9.968					29.5839	8.7
	34.0405	9.97					29.5888	8.702
	34.0613	9.972					29.5938	8.704
	34.0823	9.974					29.5987	8.706
	34.1033	9.976					29.6036	8.708
	34.1245	9.978					29.6086	8.71
	34.1457	9.98					29.6135	8.712
	34.1669	9.982					29.6185	8.714
	34.1883	9.984					29.6234	8.716
	34.2097	9.986					29.6284	8.718
	34.2313	9.988					29.6334	8.72
	34.2529	9.99					29.6384	8.722
	34.2745	9.992					29.6433	8.724
	34.2963	9.994					29.6483	8.726
	34.3182	9.996					29.6533	8.728
	34.3401	9.998					29.6583	8.73
	34.3621	10					29.6634	8.732
	34.3842	10.002					29.6684	8.734
	34.4064	10.004					29.6734	8.736
	34.4287	10.006					29.6784	8.738
	34.451	10.008					29.6835	8.74
	34.4734	10.01					29.6885	8.742
	34.496	10.012					29.6936	8.744
	34.5186	10.014					29.6986	8.746
	34.5413	10.016					29.7037	8.748
	34.564	10.018					29.7088	8.75
	34.5869	10.02					29.7139	8.752
	34.6098	10.022					29.719	8.754
	34.6329	10.024					29.7241	8.756
	34.656	10.026					29.7292	8.758
	34.6792	10.028					29.7343	8.76
	34.7025	10.03					29.7394	8.762
	34.7259	10.032					29.7445	8.764
	34.7494	10.034					29.7497	8.766
	34.7729	10.036					29.7548	8.768
	34.7966	10.038					29.7599	8.77
	34.8203	10.04					29.7651	8.772
	34.8442	10.042					29.7703	8.774
	34.8681	10.044					29.7754	8.776
	34.8921	10.046					29.7806	8.778
	34.9162	10.048					29.7858	8.78
	34.9404	10.05					29.791	8.782
	34.9647	10.052					29.7962	8.784
	34.989	10.054					29.8014	8.786
	35.0135	10.056					29.8066	8.788
	35.0381	10.058					29.8118	8.79
	35.0627	10.06					29.8171	8.792
	35.0875	10.062					29.8223	8.794
	35.1123	10.064					29.8276	8.796
	35.1372	10.066					29.8328	8.798
	35.1623	10.068					29.8381	8.8
	35.1874	10.07					29.8434	8.802
	35.2126	10.072					29.8486	8.804
	35.2379	10.074					29.8539	8.806
	35.2633	10.076					29.8592	8.808
	35.2888	10.078					29.8645	8.81
	35.3144	10.08					29.8698	8.812
	35.3401	10.082					29.8752	8.814
	35.3659	10.084					29.8805	8.816
	35.3918	10.086					29.8858	8.818
	35.4177	10.088					29.8912	8.82
	35.4438	10.09					29.8965	8.822
	35.47	10.092					29.9019	8.824
	35.4963	10.094					29.9073	8.826
	35.5226	10.096					29.9127	8.828
	35.5491	10.098					29.918	8.83
	35.5757	10.1					29.9234	8.832
	35.6024	10.102					29.9288	8.834
	35.6291	10.104					29.9343	8.836
	35.656	10.106					29.9397	8.838
	35.683	10.108					29.9451	8.84
	35.7101	10.11					29.9506	8.842
	35.7372	10.112					29.956	8.844
	35.7645	10.114					29.9615	8.846
	35.7919	10.116					29.9669	8.848
	35.8194	10.118					29.9724	8.85
	35.847	10.12					29.9779	8.852
	35.8746	10.122					29.9834	8.854
	35.9024	10.124					29.9889	8.856
	35.9303	10.126					29.9944	8.858
	35.9583	10.128					29.9999	8.86
	35.9864	10.13					30.0055	8.862
	36.0146	10.132					30.011	8.864
	36.0429	10.134					30.0166	8.866
	36.0714	10.136					30.0221	8.868
	36.0999	10.138					30.0277	8.87
	36.1285	10.14					30.0333	8.872
	36.1573	10.142					30.0389	8.874
	36.1861	10.144					30.0445	8.876
	36.2151	10.146					30.0501	8.878
	36.2441	10.148					30.0557	8.88
	36.2733	10.15					30.0613	8.882
	36.3026	10.152					30.067	8.884
	36.3319	10.154					30.0726	8.886
	36.3614	10.156					30.0783	8.888
	36.391	10.158					30.0839	8.89
	36.4208	10.16					30.0896	8.892
	36.4506	10.162					30.0953	8.894
	36.4805	10.164					30.101	8.896
	36.5106	10.166					30.1067	8.898
	36.5407	10.168					30.1124	8.9
	36.571	10.17					30.1182	8.902
	36.6014	10.172					30.1239	8.904
	36.6319	10.174					30.1296	8.906
	36.6625	10.176					30.1354	8.908
	36.6932	10.178					30.1412	8.91
	36.724	10.18					30.147	8.912
	36.755	10.182					30.1527	8.914
	36.786	10.184					30.1585	8.916
	36.8172	10.186					30.1644	8.918
	36.8485	10.188					30.1702	8.92
	36.8799	10.19					30.176	8.922
	36.9114	10.192					30.1819	8.924
	36.9431	10.194					30.1877	8.926
	36.9748	10.196					30.1936	8.928
	37.0067	10.198					30.1995	8.93
	37.0387	10.2					30.2053	8.932
	37.0708	10.202					30.2112	8.934
	37.103	10.204					30.2171	8.936
	37.1354	10.206					30.2231	8.938
	37.1678	10.208					30.229	8.94
	37.2004	10.21					30.2349	8.942
	37.2331	10.212					30.2409	8.944
	37.2659	10.214					30.2469	8.946
	37.2989	10.216					30.2528	8.948
	37.332	10.218					30.2588	8.95
	37.3651	10.22					30.2648	8.952
	37.3985	10.222					30.2708	8.954
	37.4319	10.224					30.2769	8.956
	37.4654	10.226					30.2829	8.958
	37.4991	10.228					30.2889	8.96
	37.5329	10.23					30.295	8.962
	37.5668	10.232					30.3011	8.964
	37.6009	10.234					30.3071	8.966
	37.6351	10.236					30.3132	8.968
	37.6693	10.238					30.3193	8.97
	37.7038	10.24					30.3255	8.972
	37.7383	10.242					30.3316	8.974
	37.773	10.244					30.3377	8.976
	37.8078	10.246					30.3439	8.978
	37.8427	10.248					30.35	8.98
	37.8778	10.25					30.3562	8.982
	37.913	10.252					30.3624	8.984
	37.9483	10.254					30.3686	8.986
	37.9837	10.256					30.3748	8.988
	38.0193	10.258					30.3811	8.99
	38.055	10.26					30.3873	8.992
	38.0908	10.262					30.3935	8.994
	38.1268	10.264					30.3998	8.996
	38.1628	10.266					30.4061	8.998
	38.1991	10.268					30.4124	9
	38.2354	10.27					30.4187	9.002
	38.2719	10.272					30.425	9.004
	38.3085	10.274					30.4313	9.006
	38.3452	10.276					30.4377	9.008
	38.3821	10.278					30.444	9.01
	38.4191	10.28					30.4504	9.012
	38.4563	10.282					30.4568	9.014
	38.4936	10.284					30.4632	9.016
	38.531	10.286					30.4696	9.018
	38.5685	10.288					30.476	9.02
	38.6062	10.29					30.4824	9.022
	38.644	10.292					30.4889	9.024
	38.682	10.294					30.4953	9.026
	38.7201	10.296					30.5018	9.028
	38.7583	10.298					30.5083	9.03
	38.7967	10.3					30.5148	9.032
	38.8352	10.302					30.5213	9.034
	38.8739	10.304					30.5278	9.036
	38.9126	10.306					30.5344	9.038
	38.9516	10.308					30.5409	9.04
	38.9906	10.31					30.5475	9.042
	39.0298	10.312					30.5541	9.044
	39.0692	10.314					30.5607	9.046
	39.1087	10.316					30.5673	9.048
	39.1483	10.318					30.5739	9.05
	39.1881	10.32					30.5806	9.052
	39.228	10.322					30.5872	9.054
	39.2681	10.324					30.5939	9.056
	39.3083	10.326					30.6006	9.058
	39.3486	10.328					30.6073	9.06
	39.3891	10.33					30.614	9.062
	39.4297	10.332					30.6207	9.064
	39.4705	10.334					30.6274	9.066
	39.5114	10.336					30.6342	9.068
	39.5525	10.338					30.641	9.07
	39.5937	10.34					30.6478	9.072
	39.6351	10.342					30.6546	9.074
	39.6766	10.344					30.6614	9.076
	39.7182	10.346					30.6682	9.078
	39.76	10.348					30.675	9.08
	39.802	10.35					30.6819	9.082
	39.8441	10.352					30.6888	9.084
	39.8863	10.354					30.6957	9.086
	39.9288	10.356					30.7026	9.088
	39.9713	10.358					30.7095	9.09
							30.7164	9.092
							30.7234	9.094
							30.7304	9.096
							30.7373	9.098
							30.7443	9.1
							30.7514	9.102
							30.7584	9.104
							30.7654	9.106
							30.7725	9.108
							30.7796	9.11
							30.7867	9.112
							30.7938	9.114
							30.8009	9.116
							30.8081	9.118
							30.8152	9.12
							30.8224	9.122
							30.8296	9.124
							30.8368	9.126
							30.844	9.128
							30.8513	9.13
							30.8585	9.132
							30.8658	9.134
[truncated: 547 more rows]

## Sheet: Supplementary Figure2
24˚C					30˚C
repetition	photon	SD of tauFAST (ns)	SD of tauf (ns)		repetition	photon	SD of tauFAST (ns)	SD of tauf (ns)
1	2814.34	0.0851975	0.666624		1	3187.4	0.205728	0.851178
5	14124.5	0.0689533	0.33961		5	15948.4	0.0712762	0.409618
25	71740	0.0378201	0.13732		25	80704.8	0.0400561	0.207143
125	361712	0.0244469	0.0420124		125	404988	0.016926	0.0704696
625	1.80633e+06	0.0153805	0.0292431		625	2.00859e+06	0.0117512	0.0440124
1	3790.31	0.192429	0.438859		1	4571.52	0.11339	0.524233
5	19000.4	0.0958634	0.321367		5	23026.1	0.0690043	0.470848
25	95619.8	0.0346958	0.128933		25	115949	0.0552898	0.174829
125	480072	0.0290379	0.0528092		125	813926	0.0326625	0.0800426
625	2.38408e+06	0.0274816	0.027811		625	2.67077e+06	0.0307545	0.0360583
1	2821.96	0.145175	0.86158		1	3153.2	0.189991	0.452435
5	14266.4	0.0733554	0.443208		5	15856.1	0.131279	0.451892
25	72319.8	0.0282632	0.169001		25	79576	0.0465038	0.207217
125	364189	0.0191458	0.0732328		125	398755	0.0185968	0.0885824
625	1.79305e+06	0.0188425	0.0370498		625	1.96344e+06	0.00773886	0.0379606

## Sheet: Supplementary Figure3
wavelength (nm)	abs_noFPT_1 (a.u.)	abs_noFPT_2 (a.u.)	abs_noFPT_3 (a.u.)	abs_noFPT_4 (a.u.)	abs_ave_noFPT (a.u.)	abs_FPT_1 (a.u.)	abs_FPT_2 (a.u.)	abs_FPT_3 (a.u.)	abs_FPT_4 (a.u.)	abs_ave_FPT (a.u.)
1699.87	0.0021167	0.00205909	0.00204505	0.00212534	0.00208655	0.00270057	0.00276981	0.00290328	0.00271262	0.00277157
1699.6	0.00216268	0.00210762	0.00209214	0.00216974	0.00213304	0.00275955	0.00283335	0.00296505	0.00277296	0.00283273
1699.32	0.00221195	0.00215941	0.0021436	0.0022165	0.00218286	0.00281946	0.00289825	0.00302257	0.00282927	0.00289239
1699.04	0.00226456	0.00221487	0.0021982	0.0022659	0.00223588	0.00287746	0.00296171	0.00307724	0.0028815	0.00294948
1698.76	0.0023192	0.00227295	0.0022538	0.00231682	0.00229069	0.0029318	0.00302175	0.0031317	0.00293158	0.00300421
1698.48	0.00237385	0.00233166	0.00230832	0.00236724	0.00234527	0.00298267	0.00307808	0.00318867	0.00298263	0.00305801
1698.21	0.00242668	0.00238902	0.00236073	0.00241526	0.00239792	0.00303214	0.00313232	0.00324973	0.00303761	0.00311295
1697.93	0.00247699	0.00244401	0.00241156	0.00245997	0.00244813	0.0030833	0.00318721	0.00331463	0.00309793	0.00317077
1697.65	0.00252556	0.00249708	0.0024627	0.00250201	0.00249684	0.00313879	0.00324545	0.00338145	0.00316275	0.00323211
1697.37	0.00257444	0.00255	0.00251651	0.00254336	0.00254608	0.00319965	0.00330844	0.00344743	0.00322919	0.00329617
1697.09	0.00262605	0.00260501	0.00257477	0.00258649	0.00259808	0.00326469	0.00337566	0.0035103	0.0032935	0.00336104
1696.82	0.00268219	0.00266378	0.0026378	0.00263329	0.00265426	0.00333105	0.00344489	0.00356933	0.00335266	0.00342448
1696.54	0.00274319	0.00272656	0.00270424	0.00268424	0.00271456	0.00339535	0.00351321	0.0036257	0.00340565	0.00348498
1696.26	0.00280775	0.00279199	0.00277157	0.00273817	0.00277737	0.00345517	0.00357825	0.00368203	0.00345393	0.00354235
1695.98	0.00287343	0.00285756	0.00283716	0.00279277	0.00284023	0.00351011	0.00363927	0.00374121	0.00350087	0.00359787
1695.71	0.00293769	0.00292064	0.00289934	0.00284566	0.00290083	0.00356196	0.00369746	0.00380508	0.00355035	0.00365371
1695.43	0.00299889	0.00297966	0.00295804	0.00289548	0.00295802	0.00361398	0.00375535	0.00387359	0.00360524	0.00371204
1695.15	0.00305693	0.00303473	0.00301475	0.00294254	0.00301224	0.00366955	0.00381573	0.00394479	0.00366623	0.00377407
1694.88	0.00311326	0.00308766	0.00307177	0.00298876	0.00306537	0.0037308	0.00388035	0.00401567	0.00373173	0.00383964
1694.6	0.00317019	0.0031412	0.00313117	0.00303697	0.00311988	0.00379786	0.00394915	0.00408344	0.00379866	0.00390728
1694.32	0.00322985	0.00319793	0.00319378	0.00308975	0.00317783	0.00386886	0.00402025	0.00414676	0.00386393	0.00397495
1694.04	0.0032933	0.00325922	0.00325891	0.00314845	0.00323997	0.00394088	0.00409073	0.00420632	0.00392573	0.00404092
1693.77	0.0033601	0.00332472	0.00332461	0.00321277	0.00330555	0.00401124	0.00415787	0.00426451	0.00398432	0.00410448
1693.49	0.00342857	0.00339263	0.00338856	0.0032809	0.00337266	0.00407867	0.00422028	0.0043244	0.00404178	0.00416628
1693.21	0.00349654	0.00346051	0.00344914	0.0033504	0.00343914	0.00414386	0.00427849	0.00438841	0.00410096	0.00422793
1692.94	0.00356237	0.00352636	0.00350613	0.00341914	0.0035035	0.00420907	0.00433469	0.00445731	0.00416417	0.00429131
1692.66	0.00362564	0.00358949	0.00356089	0.00348621	0.00356556	0.0042771	0.0043918	0.00452993	0.00423213	0.00435774
1692.39	0.00368735	0.0036507	0.00361579	0.00355205	0.00362647	0.00434997	0.00445223	0.00460372	0.00430366	0.0044274
1692.11	0.0037495	0.00371189	0.00367322	0.00361814	0.00368819	0.00442801	0.00451694	0.00467591	0.00437631	0.00449929
1691.83	0.00381415	0.00377512	0.00373469	0.00368611	0.00375252	0.00450964	0.0045851	0.00474475	0.00444751	0.00457175
1691.56	0.00388253	0.00384167	0.00380019	0.00375686	0.00382031	0.00459211	0.0046546	0.00481029	0.00451583	0.00464321
1691.28	0.0039545	0.00391146	0.00386832	0.00383002	0.00389108	0.0046727	0.00472309	0.00487435	0.00458165	0.00471295
1691.01	0.00402859	0.00398306	0.00393699	0.00390397	0.00396315	0.00474996	0.00478911	0.00493977	0.00464708	0.00478148
1690.73	0.00410266	0.00405433	0.00400445	0.0039765	0.00403448	0.00482436	0.00485287	0.00500911	0.00471505	0.00485034
1690.45	0.00417489	0.0041234	0.0040701	0.00404579	0.00410354	0.00489803	0.00491616	0.00508357	0.004788	0.00492144
1690.18	0.00424456	0.00418949	0.00413486	0.0041112	0.00417003	0.00497381	0.00498167	0.00516248	0.00486676	0.00499618
1689.9	0.00431241	0.00425329	0.0042008	0.0041736	0.00423503	0.00505385	0.00505178	0.00524355	0.00495009	0.00507482
1689.63	0.00438029	0.00431665	0.00427022	0.00423505	0.00430055	0.00513864	0.00512749	0.00532395	0.00503512	0.0051563
1689.35	0.00445029	0.00438177	0.00434459	0.0042979	0.00436864	0.00522668	0.00520796	0.00540154	0.00511851	0.00523867
1689.08	0.00452378	0.00445016	0.00442388	0.00436386	0.00444042	0.00531505	0.00529084	0.00547579	0.00519785	0.00531988
1688.8	0.00460075	0.00452203	0.00450646	0.00443324	0.00451562	0.00540071	0.00537324	0.00554805	0.00527267	0.00539867
1688.53	0.00467969	0.00459615	0.00458973	0.00450496	0.00459263	0.00548171	0.00545302	0.00562089	0.00534469	0.00547508
1688.25	0.00475824	0.00467046	0.00467121	0.00457703	0.00466924	0.00555805	0.00552963	0.00569691	0.00541702	0.0055504
1687.98	0.00483413	0.00474302	0.00474954	0.00464756	0.00474356	0.00563161	0.00560431	0.0057776	0.00549291	0.00562661
1687.7	0.00490615	0.00481289	0.00482502	0.00471562	0.00481492	0.0057053	0.00567951	0.00586254	0.00557433	0.00570542
1687.43	0.00497465	0.00488063	0.00489945	0.00478178	0.00488413	0.00578185	0.00575772	0.00594958	0.00566113	0.00578757
1687.15	0.0050414	0.00494802	0.00497527	0.00484788	0.00495314	0.00586258	0.00584033	0.00603571	0.00575116	0.00587245
1686.88	0.00510885	0.00501732	0.00505451	0.00491633	0.00502425	0.00594696	0.005927	0.00611835	0.00584113	0.00595836
1686.61	0.00517913	0.00509034	0.00513789	0.00498912	0.00509912	0.00603289	0.00601572	0.00619645	0.00592803	0.00604327
1686.33	0.00525317	0.00516765	0.00522455	0.00506704	0.0051781	0.00611764	0.00610369	0.00627095	0.00601028	0.00612564
1686.06	0.00533044	0.00524843	0.00531247	0.00514933	0.00526017	0.00619912	0.00618842	0.00634438	0.00608835	0.00620507
1685.78	0.00540924	0.00533087	0.00539935	0.00523404	0.00534338	0.00627674	0.0062688	0.00641976	0.00616437	0.00628242
1685.51	0.00548746	0.005413	0.00548363	0.00531885	0.00542574	0.00635164	0.00634545	0.00649933	0.00624116	0.0063594
1685.24	0.00556361	0.00549355	0.00556508	0.00540198	0.00550605	0.00642618	0.00642042	0.00658363	0.00632088	0.00643778
1684.96	0.00563737	0.00557249	0.00564488	0.00548289	0.00558441	0.00650278	0.00649622	0.00667131	0.00640406	0.00651859
1684.69	0.00570981	0.00565099	0.00572501	0.00556234	0.00566204	0.00658287	0.00657471	0.00675973	0.00648933	0.00660166
1684.41	0.00578281	0.00573089	0.00580728	0.00564196	0.00574073	0.00666612	0.00665624	0.00684624	0.00657402	0.00668565
1684.14	0.00585825	0.00581376	0.00589249	0.00572332	0.00582195	0.00675057	0.0067395	0.00692929	0.00665536	0.00676868
1683.87	0.00593713	0.00590012	0.00597996	0.00580714	0.00590609	0.00683344	0.00682207	0.00700919	0.00673178	0.00684912
1683.59	0.0060191	0.00598904	0.00606774	0.00589277	0.00599216	0.00691236	0.00690158	0.00708799	0.00680367	0.0069264
1683.32	0.00610256	0.00607838	0.00615339	0.00597842	0.00607819	0.00698644	0.00697674	0.00716853	0.00687334	0.00700126
1683.05	0.00618537	0.00616555	0.00623501	0.00606186	0.00616195	0.00705678	0.00704806	0.00725319	0.00694397	0.0070755
1682.77	0.00626576	0.0062485	0.00631211	0.00614141	0.00624194	0.00712597	0.00711763	0.00734272	0.00701828	0.00715115
1682.5	0.00634318	0.00632654	0.00638581	0.00621671	0.00631806	0.00719707	0.00718826	0.00743588	0.0070972	0.0072296
1682.23	0.00641856	0.00640057	0.00645848	0.00628897	0.00639164	0.00727222	0.00726227	0.00752988	0.00717946	0.00731096
1681.96	0.00649391	0.00647263	0.00653262	0.00636052	0.00646492	0.00735173	0.00734042	0.00762152	0.00726208	0.00739394
1681.68	0.00657149	0.00654498	0.00660985	0.00643388	0.00654005	0.00743395	0.00742162	0.00770864	0.00734167	0.00747647
1681.41	0.00665271	0.00661915	0.00669011	0.00651072	0.00661818	0.00751605	0.00750345	0.00779097	0.00741597	0.00755661
1681.14	0.00673753	0.00669527	0.00677169	0.00659122	0.00669893	0.00759532	0.00758329	0.00787028	0.00748493	0.00763346
1680.86	0.00682436	0.00677221	0.00685196	0.00667399	0.00678063	0.00767042	0.00765967	0.00794954	0.00755082	0.00770761
1680.59	0.00691083	0.00684819	0.00692856	0.00675675	0.00686108	0.00774204	0.00773301	0.00803158	0.00761734	0.00778099
1680.32	0.00699478	0.00692184	0.00700053	0.00683736	0.00693863	0.00781264	0.00780561	0.00811787	0.00768809	0.00785605
1680.05	0.0070753	0.00699297	0.00706875	0.00691479	0.00701295	0.00788541	0.00788072	0.00820791	0.00776516	0.0079348
1679.77	0.00715313	0.00706285	0.00713572	0.00698962	0.00708533	0.00796293	0.0079612	0.00829953	0.00784825	0.00801798
1679.5	0.00723039	0.00713387	0.00720454	0.00706381	0.00715815	0.00804605	0.00804824	0.00838998	0.00793498	0.00810481
1679.23	0.00730969	0.00720853	0.00727769	0.00713985	0.00723394	0.00813356	0.00814087	0.00847727	0.00802192	0.00819341
1678.96	0.00739297	0.0072885	0.0073561	0.00721964	0.0073143	0.00822278	0.00823637	0.00856116	0.00810624	0.00828163
1678.69	0.00748073	0.00737383	0.00743887	0.00730367	0.00739927	0.00831067	0.00833139	0.00864336	0.00818689	0.00836808
1678.42	0.00757176	0.00746299	0.00752383	0.00739072	0.00748732	0.00839526	0.00842348	0.00872684	0.00826516	0.00845269
1678.15	0.00766377	0.00755341	0.00760862	0.00747841	0.00757605	0.0084764	0.0085121	0.00881453	0.008344	0.00853676
1677.87	0.00775434	0.00764265	0.00769181	0.00756426	0.00766326	0.00855588	0.00859884	0.00890803	0.00842671	0.00862237
1677.6	0.007842	0.00772935	0.0077736	0.00764677	0.00774793	0.00863657	0.00868669	0.00900691	0.0085154	0.00871139
1677.33	0.00792686	0.00781388	0.00785575	0.00772614	0.00783066	0.0087211	0.00877864	0.00910877	0.00860998	0.00880462
1677.06	0.00801053	0.00789818	0.00794075	0.0078042	0.00791341	0.00881066	0.00887634	0.00921031	0.00870817	0.00890137
1676.79	0.00809532	0.00798488	0.00803065	0.00788356	0.0079986	0.00890441	0.00897923	0.0093087	0.00880641	0.00899969
1676.52	0.0081832	0.00807613	0.00812603	0.00796649	0.00808796	0.00899982	0.00908472	0.00940277	0.00890147	0.0090972
1676.25	0.00827479	0.0081726	0.00822557	0.00805385	0.0081817	0.00909376	0.00918926	0.00949355	0.00899178	0.00919209
1675.97	0.00836904	0.00827311	0.00832649	0.00814473	0.00827834	0.00918389	0.00928978	0.00958374	0.00907806	0.00928387
1675.7	0.00846362	0.00837502	0.00842558	0.00823682	0.00837526	0.00926972	0.00938495	0.00967649	0.00916296	0.00937353
1675.43	0.00855592	0.00847529	0.00852045	0.00832741	0.00846977	0.00935284	0.00947572	0.0097739	0.00924976	0.00946305
1675.16	0.00864422	0.00857168	0.00861048	0.00841454	0.00856023	0.00943624	0.00956481	0.00987601	0.00934084	0.00955447
1674.89	0.00872847	0.00866363	0.00869694	0.00849784	0.00864672	0.009523	0.00965547	0.00998068	0.0094366	0.00964894
1674.62	0.00881037	0.00875233	0.00878235	0.00857865	0.00873093	0.00961488	0.00975007	0.0100844	0.00953518	0.00974614
1674.35	0.00889269	0.00884012	0.00886924	0.0086594	0.00881536	0.00971153	0.009849	0.0101838	0.00963327	0.00984441
1674.08	0.00897807	0.00892934	0.00895903	0.00874256	0.00890225	0.00981054	0.00995052	0.010277	0.0097275	0.00994139
1673.81	0.00906799	0.00902128	0.00905137	0.00882958	0.00899256	0.00990843	0.0100515	0.0103644	0.00981583	0.010035
1673.54	0.00916216	0.00911559	0.00914426	0.0089203	0.00908558	0.0100021	0.0101488	0.0104484	0.00989848	0.0101244
1673.27	0.00925874	0.0092105	0.00923495	0.00901307	0.00917931	0.01009	0.0102406	0.0105323	0.00997776	0.0102102
1673	0.00935522	0.00930366	0.00932118	0.00910551	0.00927139	0.010173	0.0103273	0.010619	0.0100571	0.0102941
1672.73	0.00944956	0.00939331	0.00940219	0.00919564	0.00936017	0.0102537	0.010411	0.0107098	0.0101395	0.0103785
1672.46	0.00954105	0.00947911	0.00947907	0.00928278	0.0094455	0.0103356	0.010495	0.0108035	0.0102265	0.0104651
1672.19	0.00963061	0.00956247	0.0095544	0.00936791	0.00952885	0.0104212	0.0105819	0.0108978	0.0103174	0.0105546
1671.92	0.00972031	0.00964602	0.0096312	0.00945323	0.00961269	0.0105114	0.0106726	0.0109898	0.01041	0.0106459
1671.65	0.00981237	0.00973254	0.00971171	0.00954121	0.00969946	0.010605	0.010766	0.0110779	0.0105012	0.0107375
1671.38	0.00990809	0.0098238	0.00979657	0.00963338	0.00979046	0.0106993	0.0108593	0.0111622	0.010589	0.0108274
1671.11	0.0100072	0.0099198	0.00988464	0.00972964	0.00988532	0.0107913	0.0109494	0.0112448	0.0106732	0.0109147
1670.84	0.0101079	0.0100187	0.00997366	0.0098282	0.00998212	0.0108794	0.0110344	0.0113289	0.0107555	0.0109996
1670.58	0.0102076	0.0101177	0.0100613	0.00992636	0.0100782	0.0109639	0.0111144	0.0114174	0.0108388	0.0110836
1670.31	0.0103039	0.0102141	0.0101464	0.0100218	0.0101715	0.0110468	0.0111915	0.0115114	0.010926	0.0111689
1670.04	0.0103958	0.0103064	0.0102293	0.0101134	0.0102612	0.0111315	0.0112689	0.0116102	0.0110185	0.0112573
1669.77	0.0104839	0.0103952	0.0103121	0.0102022	0.0103483	0.0112207	0.0113498	0.011711	0.0111156	0.0113493
1669.5	0.0105702	0.0104825	0.0103972	0.0102906	0.0104351	0.0113155	0.0114357	0.0118102	0.0112148	0.0114441
1669.23	0.0106573	0.0105708	0.0104869	0.0103815	0.0105241	0.0114149	0.0115261	0.0119054	0.0113127	0.0115398
1668.96	0.0107467	0.0106625	0.0105815	0.0104769	0.0106169	0.0115162	0.0116185	0.0119956	0.0114067	0.0116343
1668.69	0.0108388	0.0107581	0.0106799	0.0105774	0.0107136	0.011616	0.0117099	0.0120825	0.0114956	0.011726
1668.42	0.0109318	0.0108565	0.0107796	0.0106815	0.0108123	0.0117117	0.0117977	0.0121692	0.0115806	0.0118148
1668.16	0.0110233	0.0109555	0.0108776	0.0107864	0.0109107	0.011803	0.0118811	0.012259	0.0116646	0.0119019
1667.89	0.0111106	0.0110524	0.0109724	0.0108894	0.0110062	0.0118914	0.0119615	0.0123542	0.011751	0.0119895
1667.62	0.0111924	0.0111458	0.0110639	0.0109885	0.0110976	0.0119799	0.0120416	0.0124547	0.0118423	0.0120796
1667.35	0.011269	0.0112356	0.0111536	0.0110837	0.0111855	0.0120717	0.0121246	0.0125583	0.0119389	0.0121734
1667.08	0.0113425	0.0113236	0.011244	0.0111765	0.0112716	0.0121687	0.0122127	0.0126616	0.0120395	0.0122706
1666.82	0.0114159	0.0114122	0.0113376	0.0112693	0.0113587	0.0122707	0.0123062	0.0127614	0.0121413	0.0123699
1666.55	0.0114921	0.0115039	0.0114353	0.0113642	0.0114489	0.0123757	0.0124038	0.0128562	0.0122416	0.0124693
1666.28	0.0115725	0.0115998	0.0115366	0.0114622	0.0115428	0.0124804	0.0125027	0.0129467	0.0123388	0.0125672
1666.01	0.011657	0.0116995	0.0116394	0.0115628	0.0116397	0.012582	0.0126004	0.0130355	0.0124337	0.0126629
1665.74	0.0117441	0.011801	0.0117411	0.011664	0.0117375	0.0126794	0.0126956	0.0131262	0.0125284	0.0127574
1665.48	0.0118317	0.0119015	0.0118398	0.0117637	0.0118342	0.0127735	0.0127889	0.0132217	0.012626	0.0128525
1665.21	0.0119186	0.0119992	0.0119348	0.0118601	0.0119282	0.0128669	0.0128825	0.0133229	0.0127289	0.0129503
1664.94	0.0120046	0.0120934	0.0120272	0.0119532	0.0120196	0.012963	0.0129792	0.013429	0.0128376	0.0130522
1664.68	0.0120912	0.0121851	0.0121192	0.0120444	0.01211	0.0130642	0.013081	0.0135373	0.0129506	0.0131583
1664.41	0.0121807	0.0122766	0.012213	0.0121362	0.0122016	0.0131708	0.0131884	0.0136449	0.0130646	0.0132672
1664.14	0.0122754	0.0123702	0.0123102	0.0122313	0.0122968	0.0132813	0.0133	0.01375	0.0131762	0.0133769
1663.87	0.0123764	0.0124674	0.0124109	0.0123311	0.0123964	0.0133923	0.0134128	0.0138523	0.0132831	0.0134852
1663.61	0.0124831	0.0125681	0.0125135	0.0124354	0.0125	0.0135009	0.013524	0.0139539	0.0133853	0.013591
1663.34	0.0125934	0.0126705	0.0126156	0.0125425	0.0126055	0.0136052	0.0136316	0.0140573	0.0134847	0.0136947
1663.07	0.0127045	0.0127722	0.0127151	0.0126495	0.0127103	0.0137055	0.0137361	0.014165	0.0135846	0.0137978
1662.81	0.0128142	0.012871	0.0128111	0.0127541	0.0128126	0.0138041	0.0138394	0.0142776	0.0136876	0.0139022
1662.54	0.0129214	0.012966	0.0129045	0.0128552	0.0129118	0.0139044	0.0139446	0.0143938	0.0137949	0.0140094
1662.28	0.0130269	0.0130581	0.0129973	0.0129535	0.0130089	0.0140088	0.014054	0.0145105	0.0139051	0.0141196
1662.01	0.0131326	0.0131497	0.013092	0.0130513	0.0131064	0.0141182	0.0141684	0.0146242	0.0140154	0.0142315
1661.74	0.0132408	0.0132434	0.0131905	0.0131512	0.0132065	0.0142308	0.0142863	0.0147324	0.014122	0.0143429
1661.47	0.0133529	0.0133412	0.0132929	0.013255	0.0133105	0.0143435	0.0144043	0.0148346	0.0142223	0.0144512
1661.21	0.0134688	0.0134435	0.0133978	0.0133629	0.0134183	0.0144528	0.014519	0.0149326	0.014316	0.0145551
1660.94	0.0135865	0.0135488	0.0135029	0.0134733	0.0135279	0.0145561	0.0146277	0.0150297	0.0144049	0.0146546
1660.68	0.0137032	0.0136549	0.0136056	0.0135834	0.0136368	0.0146534	0.0147302	0.0151291	0.0144925	0.0147513
1660.41	0.0138163	0.0137594	0.0137049	0.0136905	0.0137428	0.0147467	0.0148284	0.0152328	0.0145826	0.0148476
[truncated: 1,731 more rows]

## Sheet: Supplementary Figure4
S4a, b							S4c-f
[truncated: 510 more rows]

## Sheet: Supplementary Figure5
Cytoplasm_no_heating		Cytoplasm_during_heating		Nucleus_no_heating		Nucleus_during_heating			Coefficients of double exponential functions
[truncated: 509 more rows]

[truncated: 18 more sheets: Supplementary Figure6, Supplementary Figure7, Supplementary Figure8, Supplementary Figure9, Supplementary Figure10, Supplementary Figure11, Supplementary Figure12, Supplementary Figure13, Supplementary Figure14, Supplementary Figure15, Supplementary Figure16, Supplementary Figure17, Supplementary Figure18, Supplementary Figure19, Supplementary Figure20, Supplementary Figure22, Supplementary Figure23, Shot_noise]
